# Supplementary material for: Incorporating hydrology into climate suitability models changes projections of malaria transmission in Africa
Source: Nat Commun. 2020 Aug 28;11:4353. doi: 10.1038/s41467-020-18239-5 (PMC7455692; doi:10.1038/s41467-020-18239-5)
Supplement: Supplementary file 4 — Source Data [file 41467_2020_18239_MOESM4_ESM.xlsx]

## Sheet: Figure1
Figure 1 - AREA										Figure 1 - POPULATION
Kiszewski et al. (2004)	Area (Mn km2)									Kiszewski et al. (2004)	Population (Mn)
Season Length (months)	r1	r2	r3	r4	r5	r6	r7			Season Length (months)	r1	r2	r3	r4	r5	r6	r7
1-3 months	4.35155	4.30506	3.63148	3.49969	4.06784	3.66955	7.42988			1-3 months	156.684	152.228	170.928	155.33	131.331	159.878	167.808
3-6 months	4.22327	3.62562	3.85991	5.20121	3.93019	4.14984	5.40329			3-6 months	176.624	110.188	130.619	235.048	156.263	192.579	138.46
6-9 months	10.213	10.7333	10.0949	9.02598	10.7099	10.4024	10.7451			6-9 months	468.788	446.955	384.856	314.44	425.911	462.688	489.783
9-12 months	4.91379	5.97436	5.63757	5.01085	5.60243	4.47199	4.95228			9-12 months	305.542	396.794	410.546	305.639	394.629	294.064	340.056
Ermert et al. (2011)	Area (Mn km2)									Ermert et al. (2011)	Population (Mn)
Season Length (months)	r1	r2	r3	r4	r5	r6	r7			Season Length (months)	r1	r2	r3	r4	r5	r6	r7
1-3 months	3.58165	3.35912	3.63148	2.99304	2.93447	3.29761	5.84258			1-3 months	182.523	167.52	198.429	152.738	152.174	174.518	156.121
3-6 months	6.44141	7.04038	6.17644	7.3186	6.94666	7.76082	9.15483			3-6 months	299.184	274.677	291.958	325.99	305.129	351.752	347.043
6-9 months	7.87594	7.82817	8.08003	6.7153	8.08296	6.68602	7.41817			6-9 months	451.124	474.927	370.342	326.802	455.966	420.261	458.233
9-12 months	2.20447	2.85539	2.99597	2.70018	2.79096	1.87138	1.52581			9-12 months	110.423	134.971	197.64	116.432	147.999	85.2726	101.4
Martens et al. (1995)	Area (Mn km2)									Martens et al. (1995)	Population (Mn)
Season Length (months)	r1	r2	r3	r4	r5	r6	r7			Season Length (months)	r1	r2	r3	r4	r5	r6	r7
1-3 months	3.93484	3.66076	3.70176	3.48212	3.11311	3.72519	6.00072			1-3 months	200.184	183.811	171.844	177.834	164.209	197.543	170.636
3-6 months	7.50422	8.07711	7.77546	8.18839	8.54861	8.39632	10.5078			3-6 months	359.069	369.284	387.912	362.011	365.812	388.763	463.564
6-9 months	6.16417	6.30823	6.35801	5.31836	5.99486	5.40036	5.66686			6-9 months	374.171	389.277	350.534	299.548	415.318	358.06	346.353
9-12 months	1.42578	2.12031	2.04124	1.92702	1.94753	1.04844	0.594508			9-12 months	56.9663	76.3344	94.5773	55.9811	76.7992	41.5876	39.126
Tanser et al. (2003)	Area (Mn km2)									Tanser et al. (2003)	Population (Mn)
Season Length (months)	r1	r2	r3	r4	r5	r6	r7			Season Length (months)	r1	r2	r3	r4	r5	r6	r7
1-3 months	4.29049	3.93605	3.73105	3.75155	3.2859	4.11763	6.32873			1-3 months	252.795	231.551	184.787	195.383	175.135	229.9	203.188
3-6 months	7.72089	8.37875	8.56618	8.51054	8.74776	8.38168	10.9471			3-6 months	349.878	379.546	414.943	381.052	404.192	381.001	514.027
6-9 months	5.38732	5.58193	5.48529	4.6272	5.20414	4.51006	4.43099			6-9 months	343.725	339.875	331.533	268.047	360.188	315.034	258.684
9-12 months	0.798995	1.56681	1.35009	1.37645	1.50823	0.56815	0.219646			9-12 months	23.4591	48.4578	46.6182	27.6815	43.2763	17.0119	16.4303
Craig et al. (1999)	Area (Mn km2)									Craig et al. (1999)	Population (Mn)
Season Length (months)	r1	r2	r3	r4	r5	r6	r7			Season Length (months)	r1	r2	r3	r4	r5	r6	r7
1-3 months	4.67718	4.65649	4.2992	4.04734	3.25661	4.77949	8.01853			1-3 months	308.104	276.723	209.489	218.409	216.351	309.528	309.793
3-6 months	7.99292	8.15618	8.55154	8.87076	8.91762	7.8721	10.0949			3-6 months	349.531	359.431	415.453	395.181	413.717	349.069	511.921
6-9 months	3.92191	4.77949	4.6682	3.74862	4.5042	3.16876	2.69725			6-9 months	253.51	305.367	287.755	205.426	284.941	221.397	138.841
9-12 months	0.378025	0.855154	0.585722	0.641366	0.726295	0.278218	0.0615008			9-12 months	11.6562	18.4641	20.3739	10.2275	19.4029	9.81234	2.93808
Garnham (1948)	Area (Mn km2)									Garnham (1948)	Population (Mn)
Season Length (months)	r1	r2	r3	r4	r5	r6	r7			Season Length (months)	r1	r2	r3	r4	r5	r6	r7
1-3 months	8.45807	9.51798	9.82841	8.99962	8.44904	8.37289	12.9357			1-3 months	441.034	500.442	540.952	429.752	379.854	434.363	684.889
3-6 months	3.44589	3.92141	3.83941	3.91848	3.73105	2.93154	2.99304			3-6 months	173.612	193.168	171.116	157.777	200.902	151.514	118.998
6-9 months	0.490513	0.667723	0.521293	0.257718	0.412934	0.398291	0.196217			6-9 months	54.2257	80.9617	67.2259	18.5861	52.5628	52.7	17.0454
9-12 months	0.0707288	0.0556436	0.0585722	0.014643	0.0497864	0.0410005	0.0029286			9-12 months	0.256916	3.59994	1.09438	0.854846	2.16514	0.155805	0.823177
Parham & Michael (2010)	Area (Mn km2)									Parham & Michael (2010)	Population (Mn)
Season Length (months)	r1	r2	r3	r4	r5	r6	r7			Season Length (months)	r1	r2	r3	r4	r5	r6	r7
1-3 months	8.61593	9.67027	9.94263	9.21926	8.56911	8.43147	13.003			1-3 months	454.745	510.873	541.416	435.516	391.834	438.262	686.52
3-6 months	3.19065	3.63148	3.63148	3.5319	3.45869	2.76461	2.76754			3-6 months	154.355	170.374	163.391	141.272	185.016	155.06	114.273
6-9 months	0.447623	0.603294	0.459792	0.216717	0.366076	0.363148	0.169859			6-9 months	52.3671	77.0986	65.9058	17.8038	48.245	39.8028	13.6514
9-12 months	0.0645772	0.0410005	0.0585722	0.0117144	0.0468578	0.0380719	0.0029286			9-12 months	0.223656	2.41723	1.09438	0.837055	2.16514	0.126864	0.823177
Lindsey et al. (1998)	Area (Mn km2)									Lindsey et al. (1998)	Population (Mn)
Season Length (months)	r1	r2	r3	r4	r5	r6	r7			Season Length (months)	r1	r2	r3	r4	r5	r6	r7
1-3 months	4.85147	4.87028	4.75313	4.69749	4.0532	4.81756	7.99218			1-3 months	281.45	259.742	252.375	209.165	217.425	323.247	329.425
3-6 months	5.83065	5.89529	6.31115	5.76643	6.4078	6.02415	7.7081			3-6 months	226.483	256.2	269.245	242.039	286.388	226.594	410.746
6-9 months	3.20188	3.98877	3.61098	2.96961	3.58755	2.9579	2.21696			6-9 months	231.602	266.508	252.145	201.44	261.779	219.272	98.8618
9-12 months	0.451526	0.907869	0.620865	0.574008	1.08651	0.278218	0.0585722			9-12 months	7.24046	24.6274	20.4867	6.80446	19.417	6.02801	10.4976

## Sheet: Figure2
Figure 2e - AREA									Figure 2f - POPULATION
LIS-MAL	Area (Mn km2)								LIS-MAL	Population (Mn)
Season Length (months)	r1	r2	r3	r4	r5	r6	r7		Season Length (months)	r1	r2	r3	r4	r5	r6	r7
1-3 months	3.53482	3.6344	3.69005	3.61683	3.50262	3.80133	5.73715		1-3 months	173.755	202.955	209.678	201.204	176.488	209.235	252.393
3-6 months	3.71239	4.10884	4.09713	4.04148	3.52019	3.07211	4.26113		3-6 months	198.161	201.395	208.049	193.994	192.95	168.093	200.094
6-9 months	1.90896	2.34289	2.25796	2.13496	2.46003	1.94752	2.30189		6-9 months	150.138	174.704	155.658	147.154	176.2	161.689	171
9-12 months	5.3997	6.24672	6.01829	5.63172	5.78693	4.80585	6.03879		9-12 months	229.148	290.636	296.348	241.679	269.152	224.539	279.303
LIS-MAL + Irrigation	Area (Mn km2)								LIS-MAL + Irrigation	Population (Mn)
Season Length (months)	r1	r2	r3	r4	r5	r6	r7		Season Length (months)	r1	r2	r3	r4	r5	r6	r7
1-3 months	3.02845	3.06328	3.03328	3.09928	2.93427	3.17429	4.89044		1-3 months	121.505	143.064	145.945	144.577	120.194	122.888	149.56
3-6 months	3.98608	4.12837	4.17038	4.24838	3.3243	3.2883	4.26639		3-6 months	191.935	196.681	202.731	216.623	152.483	188.927	195.512
6-9 months	1.8598	2.47522	2.43322	2.31921	2.70925	2.07319	2.64324		6-9 months	164.28	177.3	165.052	152.472	189.535	159.849	194.938
9-12 months	7.45246	8.35876	8.09473	7.47668	8.05273	7.19765	8.24775		9-12 months	481.082	531.155	528.884	447.054	542.843	498.596	535.279
Tanser	Area (Mn km2)								Tanser et al. (2003)	Population (Mn)
Season Length (months)	r1	r2	r3	r4	r5	r6	r7		Season Length (months)	r1	r2	r3	r4	r5	r6	r7
1-3 months	4.29049	3.93605	3.73105	3.75155	3.2859	4.11763	6.32873		1-3 months	252.795	231.551	184.787	195.383	175.135	229.9	203.188
3-6 months	7.72089	8.37875	8.56618	8.51054	8.74776	8.38168	10.9471		3-6 months	349.878	379.546	414.943	381.052	404.192	381.001	514.027
6-9 months	5.38732	5.58193	5.48529	4.6272	5.20414	4.51006	4.43099		6-9 months	343.725	339.875	331.533	268.047	360.188	315.034	258.684
9-12 months	0.798995	1.56681	1.35009	1.37645	1.50823	0.56815	0.219646		9-12 months	23.4591	48.4578	46.6182	27.6815	43.2763	17.0119	16.4303

## Sheet: Figure3
Figure 3a - AREA
LIS-MAL									TANSER
1971-2005	Area (Mn km2)								1971-2005	Area (Mn km2)
Season Length (months)	r1	r2	r3	r4	r5	r6	r7		Season Length (months)	r1	r2	r3	r4	r5	r6	r7
1-3 months	3.53482	3.6344	3.69005	3.61683	3.50262	3.80133	5.73715		1-3 months	4.29049	3.93605	3.73105	3.75155	3.2859	4.11763	6.32873
3-6 months	3.71239	4.10884	4.09713	4.04148	3.52019	3.07211	4.26113		3-6 months	7.72089	8.37875	8.56618	8.51054	8.74776	8.38168	10.9471
6-9 months	1.90896	2.34289	2.25796	2.13496	2.46003	1.94752	2.30189		6-9 months	5.38732	5.58193	5.48529	4.6272	5.20414	4.51006	4.43099
9-12 months	5.3997	6.24672	6.01829	5.63172	5.78693	4.80585	6.03879		9-12 months	0.798995	1.56681	1.35009	1.37645	1.50823	0.56815	0.219646
2011-2040	Area (Mn km2)								2011-2040	Area (Mn km2)
Season Length (months)	r1	r2	r3	r4	r5	r6	r7		Season Length (months)	r1	r2	r3	r4	r5	r6	r7
1-3 months	3.77498	3.71933	3.67833	3.70176	3.27419	3.78376	6.07101		1-3 months	3.61976	3.91555	3.51726	3.74276	3.5114	4.32556	7.18681
3-6 months	3.29176	3.71933	3.97412	3.51433	3.23904	2.92861	4.15277		3-6 months	8.58668	8.16203	8.88833	8.30554	8.34654	7.76667	10.83
6-9 months	2.13203	2.4161	2.54789	2.11739	2.32824	2.01781	2.37217		6-9 months	4.68577	5.52921	5.21293	4.64478	5.04307	4.74435	3.95362
9-12 months	5.18657	6.30237	6.08272	5.7635	5.81915	4.86735	6.16179		9-12 months	0.981084	1.66931	1.58145	1.51409	1.85674	0.825868	0.222574
2041-2070	Area (Mn km2)								2041-2070	Area (Mn km2)
Season Length (months)	r1	r2	r3	r4	r5	r6	r7		Season Length (months)	r1	r2	r3	r4	r5	r6	r7
1-3 months	3.89798	3.56412	3.74862	3.91848	3.4294	4.00341	5.45893		1-3 months	3.98291	3.48212	3.54948	3.76912	3.77205	4.24648	7.13409
3-6 months	3.19218	3.63733	3.91848	3.23319	3.39426	2.86418	4.59499		3-6 months	7.85453	8.29382	8.97912	8.25868	8.32897	7.68467	10.8036
6-9 months	2.14667	2.67382	2.69725	2.27846	2.29896	2.08224	2.79096		6-9 months	4.99914	5.82208	5.00792	4.73849	5.05478	4.76485	4.05612
9-12 months	5.16021	6.6538	6.17351	5.83965	5.82793	4.57156	6.09736		9-12 months	1.06309	1.93288	1.94752	1.59902	1.85674	0.937155	0.240146
2071-2100	Area (Mn km2)								2071-2100	Area (Mn km2)
Season Length (months)	r1	r2	r3	r4	r5	r6	r7		Season Length (months)	r1	r2	r3	r4	r5	r6	r7
1-3 months	4.2582	3.51726	3.5524	4.19963	3.26833	4.3607	4.94642		1-3 months	4.47492	3.77498	3.85991	3.60219	3.35619	4.85271	6.4488
3-6 months	3.27419	3.83941	4.2787	3.1834	3.81891	2.93447	4.84978		3-6 months	7.44745	8.35239	8.5984	8.6599	8.6599	6.85295	11.1404
6-9 months	2.11446	2.66211	2.75289	2.1701	2.58889	2.03538	3.18047		6-9 months	4.83806	5.93629	5.02257	4.63013	4.71213	4.33141	4.44563
9-12 months	4.70042	6.50737	6.22915	5.88651	5.71079	3.81012	6.09736		9-12 months	1.1568	1.71324	2.26089	1.51409	2.26967	1.08944	0.424648
Figure 3c - CHANGES
LIS-MAL
Area Change (Mn km2)	Between 1971-2005 and 2011-2040			Between 1971-2005 and 2041-2070			Between 1971-2005 and 2071-2100
Difference in season length (average number of months)	Signal to Noise ratio >0.5 <1.0	Signal to Noise ratio >1.0 <2.0	Signal to Noise ratio >2.0	Signal to Noise ratio >0.5 <1.0	Signal to Noise ratio >1.0 <2.0	Signal to Noise ratio >2.0	Signal to Noise ratio >0.5 <1.0	Signal to Noise ratio >1.0 <2.0	Signal to Noise ratio >2.0
11.5	0	0	0	0	0	0	0	0	0
10.5	0	0	0	0	0	0	0	0	0
9.5	0	0	0	0	0	0	0.0058811	0.0029406	0.0029406
8.5	0	0	0	0.0117622	0.0058811	0.0058811	0.0058811	0.0029406	0.0029406
7.5	0	0	0	0	0	0	0.0117622	0.0058811	0.0029406
6.5	0	0	0	0.0117622	0.0058811	0.0029406	0.0470489	0.0235245	0.0235245
5.5	0.0117622	0.0058811	0.0029406	0.05293	0.026465	0.0117622	0.0940979	0.0470489	0.0382273
4.5	0.0058811	0.0029406	0	0.05293	0.026465	0.0117622	0.152909	0.0764545	0.0294056
3.5	0.0411678	0.0205839	0.0088217	0.205839	0.102919	0.0382273	0.37051	0.185255	0.099979
2.5	0.10586	0.05293	0.0029406	0.47637	0.238185	0.0441084	0.841	0.4205	0.099979
1.5	0.464608	0.232304	0.0235245	0.882167	0.441084	0.0646923	1.28208	0.641042	0.0646923
0.5	0.523419	0.26171	0.0029406	0.570468	0.285234	0.0147028	0.788069	0.394035	0.0235245
-0.5	1.06448	0.532241	0.0088217	1.25856	0.629279	0.0205839	0.982146	0.491073	0.0176433
-1.5	0.235245	0.117622	0.0058811	0.852762	0.426381	0.0323461	1.43499	0.717496	0.108801
-2.5	0	0	0	0.10586	0.05293	0.0117622	0.752783	0.376391	0.0470489
-3.5	0	0	0	0.05293	0.026465	0.0058811	0.499895	0.249947	0.0411678
-4.5	0	0	0	0.0058811	0.0029406	0	0.117622	0.0588112	0.0176433
-5.5	0	0	0	0	0	0	0.0470489	0.0235245	0.0117622
-6.5	0	0	0	0	0	0	0.0235245	0.0117622	0.0117622
-7.5	0	0	0	0	0	0	0	0	0
-8.5	0	0	0	0	0	0	0	0	0
-9.5	0	0	0	0	0	0	0	0	0
-10.5	0	0	0	0	0	0	0	0	0
-11.5	0	0	0	0	0	0	0	0	0
TANSER
Area Change (Mn km2)	Between 1971-2005 and 2011-2040			Between 1971-2005 and 2041-2070			Between 1971-2005 and 2071-2100
Difference in season length (average number of months)	Signal to Noise ratio >0.5 <1.0	Signal to Noise ratio >1.0 <2.0	Signal to Noise ratio >2.0	Signal to Noise ratio >0.5 <1.0	Signal to Noise ratio >1.0 <2.0	Signal to Noise ratio >2.0	Signal to Noise ratio >0.5 <1.0	Signal to Noise ratio >1.0 <2.0	Signal to Noise ratio >2.0
11.5	0	0	0	0	0	0	0	0	0
10.5	0	0	0	0	0	0	0	0	0
9.5	0	0	0	0	0	0	0	0	0
8.5	0	0	0	0	0	0	0.0117622	0.0058811	0.0058811
7.5	0	0	0	0	0	0	0.0352867	0.0176433	0.0176433
6.5	0	0	0	0.0235245	0.0117622	0.0117622	0.0352867	0.0176433	0.0147028
5.5	0	0	0	0.0470489	0.0235245	0.0205839	0.164671	0.0823356	0.0823356
4.5	0.0176433	0.0088217	0	0.141147	0.0705734	0.0441084	0.241126	0.120563	0.0793951
3.5	0.0352867	0.0176433	0.0029406	0.346986	0.173493	0.0764545	0.346986	0.173493	0.073514
2.5	0.205839	0.102919	0.0117622	0.470489	0.235245	0.0499895	0.405797	0.202899	0.0147028
1.5	0.446965	0.223482	0.0411678	0.305818	0.152909	0.0029406	0.870405	0.435203	0.0205839
0.5	0.282294	0.141147	0.0029406	0.852762	0.426381	0.0088217	1.78198	0.890989	0.0147028
-0.5	0.482251	0.241126	0	2.06427	1.03214	0.0235245	4.16383	2.08191	0.0646923
-1.5	0.0235245	0.0117622	0	0.123503	0.0617517	0.0029406	1.02331	0.511657	0.0764545
-2.5	0	0	0	0	0	0	0	0	0
-3.5	0	0	0	0	0	0	0	0	0
-4.5	0	0	0	0	0	0	0	0	0
-5.5	0	0	0	0	0	0	0	0	0
-6.5	0	0	0	0	0	0	0	0	0
-7.5	0	0	0	0	0	0	0	0	0
-8.5	0	0	0	0	0	0	0	0	0
-9.5	0	0	0	0	0	0	0	0	0
-10.5	0	0	0	0	0	0	0	0	0
-11.5	0	0	0	0	0	0	0	0	0

## Sheet: Figure4
Figure 4a - POPULATION
Data are laid out in the same order as the four panels of Figure 4a (i.e. Tanser values are reported below the LIS-MAL Tables)
LIS-MAL									LIS-MAL
TOTAL POPULATION (Mn)									POPULATION <5 YEARS (Mn)
Time Period: 1971-2005									Time Period: 1971-2005
Season length (average number of months )	r1	r2	r3	r4	r5	r6	r7		Season length (average number of months )	r1	r2	r3	r4	r5	r6	r7
1	39.079	48.8402	38.2225	50.1121	45.8026	47.3285	45.0955		1	6.74472	7.91109	6.43764	8.51745	8.16792	7.75915	7.3415
2	82.2262	95.9116	96.4585	88.2379	78.104	99.2011	113.747		2	14.5988	16.4758	17.1959	14.8674	12.3257	17.0101	18.2027
3	52.4494	58.2037	74.9968	62.8541	52.5815	62.7056	93.5504		3	9.1371	10.2537	13.0376	10.1171	8.45171	10.9118	16.2237
4	77.3251	71.9946	81.6589	72.9898	69.5368	76.2961	85.3859		4	12.6974	12.461	13.4601	11.9731	11.5358	12.2747	14.4674
5	67.4143	76.3662	71.1915	66.6117	75.1038	46.052	62.0489		5	10.9225	12.0942	11.6606	10.3821	11.6398	7.61073	10.3466
6	53.4216	53.0342	55.199	54.3924	48.3093	45.745	52.6587		6	8.91191	8.21115	8.80192	9.19574	7.71213	7.22283	8.47754
7	78.5276	57.9442	40.7187	48.5374	53.0008	49.3631	35.0734		7	11.4405	9.03485	6.66817	7.38913	8.54904	7.80204	5.81606
8	32.2551	62.8082	56.6748	64.2803	44.0699	75.7734	56.7038		8	5.02831	9.74148	8.79587	9.2564	6.98705	10.6913	9.49563
9	39.3555	53.952	58.2643	34.3367	79.1296	36.5529	79.2227		9	6.30878	7.85796	8.57001	5.41543	11.7174	5.65329	11.5585
10	24.9288	41.7236	40.9893	29.036	36.9016	18.0875	33.4897		10	4.09191	6.72643	6.56797	4.93183	5.60002	3.04793	5.44175
11	20.964	15.6088	32.068	17.6211	20.4366	45.4098	23.4513		11	3.41218	2.59723	5.18734	3.11267	3.47842	7.0646	4.18932
12	183.255	233.303	223.291	195.022	211.813	161.042	222.362		12	30.6774	39.057	37.2557	32.5051	35.0167	26.9691	37.2717
Time Period: 2011-2040									Time Period: 2011-2040
Season length (average number of months )	r1	r2	r3	r4	r5	r6	r7		Season length (average number of months )	r1	r2	r3	r4	r5	r6	r7
1	47.9474	72.2625	40.1788	52.7747	51.9228	64.7553	72.9808		1	7.28722	10.5826	6.27647	7.8669	7.23872	9.43876	10.0078
2	129.695	136.807	160.581	134.004	102.814	137.934	143.747		2	20.5742	21.5155	24.7155	20.2985	14.8874	21.2699	21.8965
3	69.6876	72.9972	93.3727	80.2796	75.717	74.5604	135.82		3	10.538	11.5383	14.7264	12.1811	10.6297	10.9781	20.9636
4	102.277	87.7384	92.5594	88.073	73.3701	92.1604	113.887		4	15.1772	13.744	14.1127	12.7262	11.0181	13.4988	17.1288
5	75.7469	78.8575	94.3846	68.0371	86.5486	64.9115	93.4708		5	11.2777	11.4085	14.1321	10.2111	12.2895	9.91109	13.031
6	53.9394	79.1246	73.3139	66.2869	64.8721	43.9918	65.1317		6	7.7668	10.9886	10.7296	9.92421	9.29067	6.74624	10.0869
7	68.268	70.0713	47.2598	56.0683	66.6736	66.841	56.3294		7	9.91578	10.071	7.23632	7.94103	10.0393	9.34557	8.55263
8	83.4348	65.5601	62.2944	70.8123	60.4896	62.6628	56.235		8	11.0939	9.36813	8.94619	9.44333	8.93449	8.65307	8.61932
9	75.39	91.394	90.4138	74.9487	94.2207	87.3826	73.2485		9	9.57542	11.4929	11.6818	9.82809	12.0707	10.6402	10.2313
10	27.2707	54.6157	47.8066	37.337	44.4537	28.3109	62.6106		10	4.05566	7.75985	7.08486	5.8529	5.97776	4.08459	9.04873
11	25.7253	19.147	49.7381	15.6805	28.8167	46.1001	29.2595		11	3.99229	3.09239	6.94025	2.62946	4.14568	6.61765	4.71475
12	257.359	311.115	302.478	267.849	283.54	229.774	297.27		12	38.6718	47.3303	45.9534	40.55	42.5913	34.9208	45.3821
Time Period: 2041-2070									Time Period: 2041-2070
Season length (average number of months )	r1	r2	r3	r4	r5	r6	r7		Season length (average number of months )	r1	r2	r3	r4	r5	r6	r7
1	106.428	127.428	77.7704	139.144	101.767	91.0751	101.765		1	11.552	14.2112	8.34686	16.0085	11.6654	10.12	11.0006
2	233.134	252.98	259.755	243.394	174.383	282.557	249.544		2	26.4771	28.8977	30.9379	27.7615	19.5401	31.9678	28.1185
3	162.324	138.268	189.894	162.24	136.169	126.53	150.927		3	17.7464	16.1213	21.1176	17.9796	14.4029	13.881	17.0335
4	158.724	150.273	199.569	144.237	160.102	139.489	304.407		4	17.5038	17.0487	23.2844	15.9331	17.6217	15.9191	35.5185
5	138.873	138.532	162.906	116.991	156.144	152.98	200.679		5	15.0177	15.6181	18.2251	13.079	16.6058	16.7203	21.0797
6	99.6396	134.01	132.234	120.11	135.395	91.0333	118.106		6	11.3665	14.094	14.6434	13.5981	15.1459	10.6714	13.1866
7	109.899	149.238	122.637	90.0742	118.896	106.765	151.9		7	12.3271	16.1092	13.5312	9.90088	13.5457	11.5036	16.673
8	116.929	143.61	106.195	106.812	114.057	112.609	137.941		8	12.3722	15.8072	11.499	10.8269	12.3028	11.6125	15.8321
9	180.206	177.119	97.3555	190.822	135.734	158.759	127.976		9	17.2365	17.2773	11.452	18.6959	15.1578	15.028	14.8477
10	81.9103	109.294	128.95	67.9509	134.441	87.314	136.766		10	8.46751	12.108	12.9987	8.00808	13.0289	9.20548	14.1485
11	79.5684	51.967	79.1043	28.9401	90.6401	94.0409	89.9954		11	8.52967	5.48334	8.31453	3.456	9.46495	9.67895	10.6678
12	472.981	628.369	641.345	533.374	538.857	409.049	534.413		12	52.5167	70.1941	70.4061	59.1188	59.1285	45.7278	59.9158
Time Period: 2071-2100									Time Period: 2071-2100
Season length (average number of months )	r1	r2	r3	r4	r5	r6	r7		Season length (average number of months )	r1	r2	r3	r4	r5	r6	r7
1	148.225	214.5	102.993	199.843	138.719	174.074	96.8521		1	12.6164	19.5667	8.5284	17.1153	11.6517	14.9646	7.71282
2	388.75	298.245	347.81	424.784	242.934	409.079	359.766		2	33.1638	24.7402	30.0399	35.7658	20.2629	34.6255	29.9608
3	228.982	254.931	217.257	224.681	192.068	240.912	222.415		3	18.8397	21.2359	18.0904	18.9804	15.943	19.8422	18.7097
4	262.418	262.905	319.95	286.664	241.027	235.042	493.33		4	21.8247	23.6655	27.9519	23.1072	20.7699	19.7961	41.7491
5	240.839	217.48	283.285	140.389	270.004	244.173	234.103		5	19.5627	18.3234	23.5209	11.5906	21.9374	19.3727	20.5119
6	170.99	213.299	198.278	179.18	220.311	189.71	172.301		6	14.6184	17.4204	17.6553	14.8949	17.9961	14.8862	15.3028
7	164.832	183.676	177.035	108.703	187.986	124.684	293.354		7	13.1242	14.6894	14.8598	9.07887	16.1883	10.0888	23.3733
8	179.738	229.875	244.537	177.626	216.079	145.449	187.7		8	14.5102	18.873	20.4511	14.0578	17.76	11.6295	15.9714
9	149.189	227.185	144.548	282.574	192.683	166.736	234.841		9	12.0275	17.069	12.1693	21.5548	15.6693	13.1084	19.4086
10	189.636	189.365	209.995	110.789	210.046	234.88	297.41		10	14.6544	15.1123	16.3832	9.28248	17.0404	19.497	24.2264
11	167.501	90.7775	152.616	93.1694	144.7	166.465	208.161		11	13.2493	7.67388	12.613	7.07754	12.5976	12.7797	19.8267
12	614.994	932.358	938.345	730.627	795.783	423.883	695.657		12	49.9548	76.7171	76.0432	59.6592	62.8166	33.8479	54.7367
TANSER									TANSER
TOTAL POPULATION (Mn)									POPULATION <5 YEARS (Mn)
Time Period: 1971-2005									Time Period: 1971-2005
Season length (average number of months )	r1	r2	r3	r4	r5	r6	r7		Season length (average number of months )	r1	r2	r3	r4	r5	r6	r7
1	75.8602	54.5422	76.3586	52.5918	48.7199	44.1337	37.8413		1	10.5168	7.02774	10.1756	8.48978	6.84745	6.73766	4.86866
2	74.967	83.1347	57.3802	68.6235	58.2315	71.7492	69.8282		2	11.94	12.4959	9.10067	11.2006	8.42416	11.3668	11.088
3	101.967	93.8737	51.0487	74.1679	68.1834	114.017	95.5185		3	18.2478	15.9764	8.54035	12.531	10.9748	20.6945	15.8421
4	101.336	84.8167	89.273	99.4513	134.447	127.837	145.546		4	17.0594	14.3329	14.9153	18.7228	25.1621	21.8314	22.9052
5	163.089	196.586	216.588	161.646	137.983	180.305	199.737		5	28.4029	34.1259	38.3999	26.3026	22.6028	31.2399	32.1258
6	85.4532	98.1432	109.082	119.955	131.762	72.8583	168.744		6	14.0456	15.5564	17.5144	20.1834	20.8566	12.0322	29.9932
7	142.072	138.432	105.052	61.9396	91.1499	153.34	132.79		7	22.5206	23.4291	17.9608	10.4029	15.1859	23.1566	22.621
8	61.2555	62.6359	113.623	138.781	125.264	78.5462	65.6879		8	10.1309	9.82691	17.8995	20.3266	19.0437	12.3206	10.6759
9	140.398	138.807	112.858	67.3267	143.773	83.1484	60.2067		9	21.6722	21.4741	17.5654	11.5309	22.7317	13.3547	9.55764
10	13.8944	28.366	29.2861	18.5223	24.1918	10.9216	11.797		10	2.44035	4.72854	4.73068	3.24473	4.34111	1.78658	1.76816
11	5.55262	9.10501	10.9813	6.26013	12.0094	4.85479	3.41833		11	0.978011	1.64267	1.90257	1.11891	2.09167	0.820423	0.597638
12	4.0121	10.9869	6.35074	2.89905	7.07512	1.23543	1.21495		12	0.659471	1.93432	0.975084	0.503311	1.25358	0.177999	0.213204
Time Period: 2011-2040									Time Period: 2011-2040
Season length (average number of months )	r1	r2	r3	r4	r5	r6	r7		Season length (average number of months )	r1	r2	r3	r4	r5	r6	r7
1	64.9316	53.1786	76.8713	61.9428	76.4131	75.477	20.2983		1	9.09807	5.64964	8.84115	8.45244	8.53131	9.05888	2.29854
2	90.163	112.172	70.7232	106.159	58.2111	111.305	77.5837		2	12.911	14.8436	9.28806	15.931	8.60218	15.9665	10.7152
3	123.306	122.208	78.6016	96.7915	113.71	133.879	141.391		3	20.1012	19.5796	11.7478	14.9071	16.8422	21.6369	21.0849
4	111.527	107.684	91.1832	137.576	138.657	140.923	244.689		4	17.0638	16.2875	13.9337	23.9175	23.0941	22.6493	35.4158
5	273.871	241.456	304.447	206.222	177.142	235.101	328.586		5	43.3005	38.3891	48.7442	29.6806	26.5875	36.5171	48.4702
6	124.576	148.045	143.631	158.637	179.038	98.0733	192.521		6	17.6604	21.7521	21.4502	24.483	26.9951	15.1421	30.6489
7	176.136	188.507	150.117	88.5439	144.247	213.999	131.679		7	25.3133	28.1929	22.6325	13.6199	20.4529	29.389	21.0812
8	66.809	112.038	126.995	176.467	165.463	67.8787	90.0667		8	10.0656	15.8874	18.2481	23.8594	23.2505	10.1233	13.3043
9	157.998	151.48	169.223	90.6999	163.702	148.132	46.4205		9	22.5436	21.6688	24.277	13.8517	23.4802	21.0365	7.11907
10	33.0534	30.5855	50.4778	25.9815	41.6701	19.9773	8.97664		10	4.86702	4.71581	7.4179	4.15849	6.69846	3.20527	1.28076
11	8.03232	24.5107	13.6992	8.94389	18.9998	8.31184	10.5189		11	1.32354	3.63705	2.23693	1.4412	2.84537	1.35876	1.41647
12	7.05194	15.4106	14.7689	6.59089	18.6928	6.85487	1.35238		12	1.03278	2.45006	2.12062	1.04866	2.88856	0.807832	0.195748
Time Period: 2041-2070									Time Period: 2041-2070
Season length (average number of months )	r1	r2	r3	r4	r5	r6	r7		Season length (average number of months )	r1	r2	r3	r4	r5	r6	r7
1	103.05	82.7573	102.904	82.1963	71.6677	92.0192	28.9938		1	10.4202	6.4093	8.78779	8.41138	5.97043	9.29535	2.49657
2	178.046	139.953	123.161	241.906	142.558	173.616	112.022		2	19.3893	14.7984	12.2334	26.1759	14.517	19.8152	12.5129
3	188.654	163.512	117.556	175.002	167.227	259.248	255.5		3	23.5182	17.942	12.1642	20.4301	19.1026	30.5707	28.3552
4	273.315	240.878	203.745	296.352	262.743	352.954	480.059		4	29.4835	27.7199	22.4252	38.0434	31.9722	42.0502	50.7706
5	470.789	465.269	561.383	306.92	422.401	393.373	624.634		5	55.4661	56.5582	68.0796	32.6108	48.3098	44.1441	70.8746
6	166.164	221.509	276.361	289.961	282.131	180.475	360.245		6	18.4348	23.315	31.0468	33.2563	31.9921	20.7749	43.1163
7	297.692	340.997	199.529	258.216	291.468	299.455	273.527		7	32.436	39.072	23.0545	28.2545	30.8265	31.8041	31.1688
8	205.088	287.382	299.165	309.752	274.461	170.626	176.633		8	22.5509	30.5164	32.2424	31.8056	28.8618	18.9414	18.2899
9	349.159	322.811	303.925	192.419	327.735	323.725	91.2534		9	36.1772	33.5519	32.4961	21.2407	34.9393	32.9078	9.72036
10	83.4866	82.8939	158.051	63.3392	136.835	69.7298	17.5245		10	9.00815	9.55043	16.2006	7.26239	14.982	7.57002	1.73949
11	29.1426	73.95	51.3715	9.46408	41.7978	15.186	17.2014		11	3.40686	7.77272	5.82103	1.07856	4.79064	1.73008	1.77407
12	16.2609	41.0533	40.3526	16.6377	25.8944	11.7311	5.97614		12	1.68752	4.70301	4.17312	1.90004	2.87797	1.12374	0.621988
Time Period: 2071-2100									Time Period: 2071-2100
Season length (average number of months )	r1	r2	r3	r4	r5	r6	r7		Season length (average number of months )	r1	r2	r3	r4	r5	r6	r7
1	179.286	67.3718	78.7509	94.0368	75.8414	184.37	55.8978		1	14.1276	4.19051	5.65707	7.22864	5.34958	15.8913	4.24516
2	220.27	244.499	173.175	300.263	137.429	286.207	94.0035		2	18.2703	19.1281	12.6539	25.649	10.9908	24.9176	7.49987
3	332.445	248.854	124.253	266.716	178.733	362.554	242.615		3	29.7637	20.8409	9.70537	22.3775	14.0402	31.8605	19.9769
4	424.121	326.795	313.625	521.369	515.938	388.224	709.873		4	35.9465	27.3876	26.4429	47.3772	47.6386	32.1625	58.5571
5	717.361	745.947	780.991	403.913	584.515	686.839	806.294		5	61.8917	66.6004	69.9426	34.1652	50.0936	58.3737	67.1811
6	271.11	426.783	431.883	500.074	434.276	257.507	568.105		6	22.9272	37.3135	37.9236	42.1592	37.8317	22.1065	50.6234
7	328.652	445.199	346.468	375.214	396.18	327.962	548.95		7	27.9107	38.1245	27.9325	30.5593	31.6395	27.0809	48.8735
8	382.541	457.174	386.726	451.642	315.058	219.549	357.289		8	30.3528	36.3058	33.0049	35.3212	25.6624	17.9694	26.0657
9	482.343	459.841	457.856	333.819	604.291	536.638	190.347		9	36.8472	34.9354	36.4465	25.6844	46.303	41.0417	14.6053
10	117.233	81.4436	351.564	78.1054	213.883	125.713	41.9316		10	9.02494	6.41394	25.8509	6.22483	16.9279	9.7754	3.06647
11	39.4307	95.1275	66.1283	34.2439	75.076	29.5238	34.1272		11	3.25204	7.18912	5.54775	2.72607	6.08987	2.43294	2.58534
12	25.9312	54.4183	117.234	26.4151	71.8672	15.6208	19.0917		12	2.17686	4.55287	8.94993	2.12459	5.68273	1.14434	1.41858

## Sheet: FigureS1
Figure S1 - TEMPERATURE CURVE COMPARISON
MONTHS WITH SUITABLE TEMPERATURE									SEASON LENGTH									POPULATION									POPULATION <5 YEARS
Mordecai et al. (2012)	Area (Mn km2)								Mordecai et al. (2012)	Area (Mn km2)								Mordecai et al. (2012)	Population (Mn)								Mordecai et al. (2012)	Population <5 (Mn)
Months with Suitable Temperature	r1	r2	r3	r4	r5	r6	r7		Season length	r1	r2	r3	r4	r5	r6	r7		Season length	r1	r2	r3	r4	r5	r6	r7		Season length	r1	r2	r3	r4	r5	r6	r7
1-3 months	0.197155	0.175717	0.178645	0.289932	0.0907869	0.0849297	0.0644294		1-3 months	4.67718	4.65649	4.2992	4.04734	3.25661	4.77949	8.01853		1-3 months	308.104	276.723	209.489	218.409	216.351	309.528	309.793		1-3 months	52.3041	45.5038	33.7819	36.7512	34.0281	53.263	50.9951
3-6 months	2.61819	1.33838	1.49945	1.89188	0.960584	1.63124	1.35302		3-6 months	7.99292	8.15618	8.55154	8.87076	8.91762	7.8721	10.0949		3-6 months	349.531	359.431	415.453	395.181	413.717	349.069	511.921		3-6 months	58.216	60.4235	71.189	66.8621	69.2548	58.327	83.9612
6-9 months	7.90929	7.82817	7.72567	8.84733	7.17802	8.0361	7.10481		6-9 months	3.92191	4.77949	4.6682	3.74862	4.5042	3.16876	2.69725		6-9 months	253.51	305.367	287.755	205.426	284.941	221.397	138.841		6-9 months	39.7231	48.6904	45.852	32.2148	45.5067	34.2374	23.1197
9-12 months	19.0164	20.3831	20.2953	18.3067	21.5253	20.0405	21.2676		9-12 months	0.378025	0.855154	0.585722	0.641366	0.726295	0.278218	0.0615008		9-12 months	11.6562	18.4641	20.3739	10.2275	19.4029	9.81234	2.93808		9-12 months	2.00279	3.28093	3.28799	1.76741	3.41911	1.69356	0.494401
MARA	Area (Mn km2)								MARA	Area (Mn km2)								MARA	Population (Mn)								MARA	Population <5 (Mn)
Months with Suitable Temperature	r1	r2	r3	r4	r5	r6	r7		Season length	r1	r2	r3	r4	r5	r6	r7		Season length	r1	r2	r3	r4	r5	r6	r7		Season length	r1	r2	r3	r4	r5	r6	r7
1-3 months	0.569142	0.333861	0.477363	1.47895	0.184502	0.330933	0.166931		1-3 months	4.94611	4.97571	4.6067	5.31836	3.38547	4.93178	8.17082		1-3 months	294.795	284.375	218.744	232.274	217.812	331.462	335.89		1-3 months	51.2189	47.5174	35.9843	39.0636	35.3367	56.7447	55.1797
3-6 months	3.55377	2.06174	2.24331	3.83648	1.43795	2.34289	1.4028		3-6 months	7.45614	7.77546	8.18253	7.35667	8.68626	7.57924	9.83134		3-6 months	307.043	329.93	372.382	322.296	387.653	315.837	483.759		3-6 months	51.9984	56.1066	64.9324	56.0721	65.8497	53.6165	80.0798
6-9 months	8.53568	9.80206	9.60584	8.80633	8.53104	9.0289	8.51347		6-9 months	3.7563	4.48663	4.28748	3.17754	4.30213	3.09261	2.60353		6-9 months	244.316	281.167	267.867	185.813	260.226	209.343	114.527		6-9 months	38.1326	44.8139	42.4136	28.9872	41.3909	32.2295	19.154
9-12 months	16.3493	17.0533	16.8629	14.4351	19.2907	17.7093	19.4255		9-12 months	0.365722	0.837582	0.56815	0.623794	0.717509	0.257718	0.0468578		9-12 months	7.56647	14.3002	16.0739	7.77907	17.2501	7.38055	2.17962		9-12 months	1.30941	2.52555	2.52105	1.3433	3.02996	1.26902	0.37013
Parham & Michael (2010)	Area (Mn km2)								Parham & Michael (2010)	Area (Mn km2)								Parham & Michael (2010)	Population (Mn)								Parham & Michael (2010)	Population <5 (Mn)
Months with Suitable Temperature	r1	r2	r3	r4	r5	r6	r7		Season length	r1	r2	r3	r4	r5	r6	r7		Season length	r1	r2	r3	r4	r5	r6	r7		Season length	r1	r2	r3	r4	r5	r6	r7
1-3 months	2.10069	1.95924	2.26382	4.14691	1.12166	1.28859	0.635508		1-3 months	5.82352	6.15594	5.81036	5.77522	4.30213	5.68736	8.83562		1-3 months	294.108	282.458	217.293	184.911	213.728	312.279	337.606		1-3 months	51.2031	47.6741	36.516	31.7638	35.8693	54.7488	56.2075
3-6 months	5.90449	4.60085	4.57742	6.40194	3.24783	4.26406	2.90518		3-6 months	5.99396	6.15301	6.59523	5.33007	7.47674	6.31115	8.78583		3-6 months	241.462	259.854	292.484	267.19	321.521	266.042	430.544		3-6 months	41.9682	45.8757	52.5912	47.6658	56.119	45.4327	71.7143
6-9 months	8.52196	9.14312	8.96448	6.37851	9.43598	9.14312	10.8036		6-9 months	3.20891	3.77205	3.39133	2.02367	3.85112	2.91397	2.43953		6-9 months	225.688	257.335	239.833	151.255	242.336	197.774	99.4145		6-9 months	34.7841	40.5209	37.4898	22.7126	38.3512	30.4014	16.8039
9-12 months	12.1885	13.2432	12.9591	10.4756	15.3488	14.4908	14.9564		9-12 months	0.347278	0.802439	0.533007	0.553507	0.691152	0.246003	0.0410005		9-12 months	6.78551	12.2021	13.6474	7.28896	12.247	4.88644	0.84713		9-12 months	1.16438	2.14795	2.10191	1.26147	2.13013	0.82964	0.131719

## Sheet: FigureS6
Figure S6 - AREAS FOR ALL HYDRO-CLIMATIC MODELS
Kiszewski et al. (2004)									Ermert et al. (2011)
1971-2005	Area (Mn km2)								1971-2005	Area (Mn km2)
Season Length (months)	r1	r2	r3	r4	r5	r6	r7		Season Length (months)	r1	r2	r3	r4	r5	r6	r7
1-3 months	4.35155	4.30506	3.63148	3.49969	4.06784	3.66955	7.42988		1-3 months	3.58165	3.35912	3.63148	2.99304	2.93447	3.29761	5.84258
3-6 months	4.22327	3.62562	3.85991	5.20121	3.93019	4.14984	5.40329		3-6 months	6.44141	7.04038	6.17644	7.3186	6.94666	7.76082	9.15483
6-9 months	10.213	10.7333	10.0949	9.02598	10.7099	10.4024	10.7451		6-9 months	7.87594	7.82817	8.08003	6.7153	8.08296	6.68602	7.41817
9-12 months	4.91379	5.97436	5.63757	5.01085	5.60243	4.47199	4.95228		9-12 months	2.20447	2.85539	2.99597	2.70018	2.79096	1.87138	1.52581
2011-2040	Area (Mn km2)								2011-2040	Area (Mn km2)
Season Length (months)	r1	r2	r3	r4	r5	r6	r7		Season Length (months)	r1	r2	r3	r4	r5	r6	r7
1-3 months	3.54655	4.72971	3.4704	2.95497	4.36363	3.36204	6.64794		1-3 months	3.10433	3.49383	3.27419	2.87882	3.17168	3.49676	5.52043
3-6 months	4.22891	4.18791	3.76033	4.38706	3.48797	4.26991	6.3053		3-6 months	7.49431	6.73287	7.21024	7.55288	6.35215	7.43281	9.86941
6-9 months	9.96606	10.9032	10.2209	9.8987	10.3995	10.0656	10.3175		6-9 months	6.8998	8.17961	7.32152	6.47223	8.02732	6.7153	6.91152
9-12 months	5.04599	5.81915	5.88065	5.01964	6.2643	4.56863	4.88199		9-12 months	2.31067	2.88175	3.02232	2.86125	3.41769	2.09396	1.57852
2041-2070	Area (Mn km2)								2041-2070	Area (Mn km2)
Season Length (months)	r1	r2	r3	r4	r5	r6	r7		Season Length (months)	r1	r2	r3	r4	r5	r6	r7
1-3 months	2.96961	4.5862	3.64026	3.03404	6.17937	3.3474	6.31115		1-3 months	3.08676	3.15997	3.30347	2.92861	3.39719	3.31812	5.52336
3-6 months	3.83355	3.58169	3.62855	4.63306	3.3064	4.24648	6.2848		3-6 months	7.03745	7.21024	7.82232	8.17668	6.97888	7.44745	9.85184
6-9 months	10.0686	11.1375	10.4171	9.6527	10.3028	9.64391	10.0803		6-9 months	7.15752	7.79303	6.82659	5.98315	7.55581	6.61866	6.97009
9-12 months	5.169	6.28773	6.09444	5.20707	6.46051	4.67992	4.97278		9-12 months	2.41025	3.25954	3.37083	2.93447	3.32397	2.25503	1.63416
2071-2100	Area (Mn km2)								2071-2100	Area (Mn km2)
Season Length (months)	r1	r2	r3	r4	r5	r6	r7		Season Length (months)	r1	r2	r3	r4	r5	r6	r7
1-3 months	3.22147	4.71799	3.59926	2.87297	3.87455	3.18047	4.84392		1-3 months	3.21561	3.75741	3.2859	2.66211	2.75582	3.39719	4.43391
3-6 months	3.90384	3.3269	3.76033	4.51006	3.88334	4.81463	8.16203		3-6 months	7.45917	7.31274	7.86625	8.58961	8.25282	7.19266	10.7597
6-9 months	8.67161	11.5241	9.35984	9.9397	9.69663	7.09309	8.44904		6-9 months	6.27015	7.67881	6.36094	5.84843	6.15008	5.42378	6.42244
9-12 months	5.46771	5.66393	6.5103	5.08992	6.57766	4.92885	4.99035		9-12 months	2.68846	3.03404	3.80719	2.85539	3.78376	2.66504	2.2111
Martens et al. (1995)									Craig et al. (1999)
1971-2005	Area (Mn km2)								1971-2005	Area (Mn km2)
Season Length (months)	r1	r2	r3	r4	r5	r6	r7		Season Length (months)	r1	r2	r3	r4	r5	r6	r7
1-3 months	3.93484	3.66076	3.70176	3.48212	3.11311	3.72519	6.00072		1-3 months	4.67718	4.65649	4.2992	4.04734	3.25661	4.77949	8.01853
3-6 months	7.50422	8.07711	7.77546	8.18839	8.54861	8.39632	10.5078		3-6 months	7.99292	8.15618	8.55154	8.87076	8.91762	7.8721	10.0949
6-9 months	6.16417	6.30823	6.35801	5.31836	5.99486	5.40036	5.66686		6-9 months	3.92191	4.77949	4.6682	3.74862	4.5042	3.16876	2.69725
9-12 months	1.42578	2.12031	2.04124	1.92702	1.94753	1.04844	0.594508		9-12 months	0.378025	0.855154	0.585722	0.641366	0.726295	0.278218	0.0615008
2011-2040	Area (Mn km2)								2011-2040	Area (Mn km2)
Season Length (months)	r1	r2	r3	r4	r5	r6	r7		Season Length (months)	r1	r2	r3	r4	r5	r6	r7
1-3 months	3.35619	3.62269	3.47919	3.40597	3.39426	3.78669	6.10322		1-3 months	4.70335	4.60377	4.0532	4.38413	3.70176	5.04307	9.44769
3-6 months	8.41682	8.03025	8.39925	8.16203	7.95703	7.95996	10.9647		3-6 months	7.7901	7.96875	9.05526	8.29382	8.21475	7.50017	9.24562
6-9 months	5.43257	6.29944	5.94508	5.32128	6.00951	5.51164	5.3125		6-9 months	3.66955	4.67699	4.35777	3.77205	4.12641	3.36204	2.53032
9-12 months	1.53166	2.16717	2.12617	2.0266	2.3956	1.35595	0.497864		9-12 months	0.410005	0.928369	0.699938	0.820011	1.0953	0.33679	0.0849297
2041-2070	Area (Mn km2)								2041-2070	Area (Mn km2)
Season Length (months)	r1	r2	r3	r4	r5	r6	r7		Season Length (months)	r1	r2	r3	r4	r5	r6	r7
1-3 months	3.68419	3.27126	3.3269	3.4294	3.45576	3.48212	6.06222		1-3 months	5.06942	4.20841	4.44856	4.30213	4.24356	5.21878	9.40377
3-6 months	7.46795	7.97168	8.81804	8.29382	8.19718	7.94825	10.912		3-6 months	7.74324	8.37289	8.67747	8.39632	8.11811	7.15459	9.27784
6-9 months	5.85136	6.59523	5.54971	5.27735	5.825	5.53507	5.44721		6-9 months	3.54655	4.91128	4.29627	3.83062	4.19963	3.34154	2.58011
9-12 months	1.67224	2.4366	2.50982	2.09103	2.44539	1.51702	0.524221		9-12 months	0.430506	1.12752	1.05723	0.855154	1.01916	0.407077	0.0878583
2071-2100	Area (Mn km2)								2071-2100	Area (Mn km2)
Season Length (months)	r1	r2	r3	r4	r5	r6	r7		Season Length (months)	r1	r2	r3	r4	r5	r6	r7
1-3 months	3.76033	3.62269	3.46455	3.09554	2.97254	4.11763	5.18657		1-3 months	5.47064	4.55985	4.80292	4.49249	4.08834	5.42671	8.34361
3-6 months	7.65246	8.11811	8.66868	8.79462	8.90883	7.21609	11.3981		3-6 months	7.16631	8.21475	8.25868	8.50761	8.27918	6.67723	9.83427
6-9 months	5.44136	6.65966	5.40621	5.11921	5.128	4.79413	5.415		6-9 months	3.61098	4.94935	4.4222	3.76326	4.03855	3.33569	3.18926
9-12 months	1.81574	2.19353	2.91397	2.03246	2.79096	1.71031	0.978156		9-12 months	0.509578	0.96937	1.29445	0.817082	1.43795	0.459792	0.169859
Garnham (1948)									Parham & Michael (2010)
1971-2005	Area (Mn km2)								1971-2005	Area (Mn km2)
Season Length (months)	r1	r2	r3	r4	r5	r6	r7		Season Length (months)	r1	r2	r3	r4	r5	r6	r7
1-3 months	8.45807	9.51798	9.82841	8.99962	8.44904	8.37289	12.9357		1-3 months	8.61593	9.67027	9.94263	9.21926	8.56911	8.43147	13.003
3-6 months	3.44589	3.92141	3.83941	3.91848	3.73105	2.93154	2.99304		3-6 months	3.19065	3.63148	3.63148	3.5319	3.45869	2.76461	2.76754
6-9 months	0.490513	0.667723	0.521293	0.257718	0.412934	0.398291	0.196217		6-9 months	0.447623	0.603294	0.459792	0.216717	0.366076	0.363148	0.169859
9-12 months	0.0707288	0.0556436	0.0585722	0.014643	0.0497864	0.0410005	0.0029286		9-12 months	0.0645772	0.0410005	0.0585722	0.0117144	0.0468578	0.0380719	0.0029286
2011-2040	Area (Mn km2)								2011-2040	Area (Mn km2)
Season Length (months)	r1	r2	r3	r4	r5	r6	r7		Season Length (months)	r1	r2	r3	r4	r5	r6	r7
1-3 months	8.98205	9.31591	9.75813	9.76691	7.72274	8.8444	12.8888		1-3 months	9.05526	9.43891	9.91627	9.88406	7.77546	8.81804	12.8829
3-6 months	2.96375	3.61976	4.05612	3.15704	3.49676	2.5596	3.23611		3-6 months	2.81147	3.41476	3.75155	2.86125	3.28883	2.44246	3.06333
6-9 months	0.433434	0.629651	0.468577	0.287004	0.430506	0.415863	0.248932		6-9 months	0.404148	0.565222	0.424648	0.266504	0.371933	0.377791	0.21086
9-12 months	0.0644294	0.0790725	0.067358	0.0175717	0.067358	0.052715	0		9-12 months	0.0644294	0.0732152	0.0644294	0.0175717	0.0556436	0.0497864	0
2041-2070	Area (Mn km2)								2041-2070	Area (Mn km2)
Season Length (months)	r1	r2	r3	r4	r5	r6	r7		Season Length (months)	r1	r2	r3	r4	r5	r6	r7
1-3 months	8.82097	9.70834	10.0012	10.2501	8.02732	9.07283	12.9034		1-3 months	8.88833	9.83427	10.1242	10.2765	8.20011	9.08455	12.8917
3-6 months	3.06333	3.54655	4.16448	2.81732	3.77205	2.32532	3.27711		3-6 months	2.87004	3.3269	3.90677	2.59475	3.49383	2.19353	3.11311
6-9 months	0.456863	0.749724	0.591579	0.248932	0.430506	0.386576	0.257718		6-9 months	0.436363	0.69408	0.509578	0.222574	0.363148	0.369005	0.216717
9-12 months	0.0702866	0.0849297	0.128859	0.0175717	0.0644294	0.0761438	0		9-12 months	0.0556436	0.0761438	0.123002	0.014643	0.0497864	0.0644294	0
2071-2100	Area (Mn km2)								2071-2100	Area (Mn km2)
Season Length (months)	r1	r2	r3	r4	r5	r6	r7		Season Length (months)	r1	r2	r3	r4	r5	r6	r7
1-3 months	9.41255	9.27783	9.18705	10.6718	7.75789	8.60718	12.5462		1-3 months	9.52384	9.47405	9.42134	10.7275	7.93946	8.67454	12.6223
3-6 months	2.67089	4.07662	5.04599	2.77925	4.4837	2.61818	4.26698		3-6 months	2.45418	3.78669	4.77949	2.6006	4.13812	2.4366	4.05612
6-9 months	0.52715	0.919583	0.661866	0.301647	0.556436	0.459792	0.348504		6-9 months	0.480292	0.855154	0.54765	0.246003	0.509578	0.430506	0.310433
9-12 months	0.0995727	0.0995727	0.149359	0.0205003	0.0966441	0.0966441	0.0087858		9-12 months	0.0966441	0.0966441	0.137645	0.0175717	0.0849297	0.0907869	0.0058572
Lindsey et al. (1998)									Mordecai et al. (2012) (TEMPERATURE)
1971-2005	Area (Mn km2)								1971-2005	Area (Mn km2)
Season Length (months)	r1	r2	r3	r4	r5	r6	r7		Season Length (months)	r1	r2	r3	r4	r5	r6	r7
1-3 months	4.85147	4.87028	4.75313	4.69749	4.0532	4.81756	7.99218		1-3 months	4.67718	4.65649	4.2992	4.04734	3.25661	4.77949	8.01853
3-6 months	5.83065	5.89529	6.31115	5.76643	6.4078	6.02415	7.7081		3-6 months	7.99292	8.15618	8.55154	8.87076	8.91762	7.8721	10.0949
6-9 months	3.20188	3.98877	3.61098	2.96961	3.58755	2.9579	2.21696		6-9 months	3.92191	4.77949	4.6682	3.74862	4.5042	3.16876	2.69725
9-12 months	0.451526	0.907869	0.620865	0.574008	1.08651	0.278218	0.0585722		9-12 months	0.378025	0.855154	0.585722	0.641366	0.726295	0.278218	0.0615008
2011-2040	Area (Mn km2)								2011-2040	Area (Mn km2)
Season Length (months)	r1	r2	r3	r4	r5	r6	r7		Season Length (months)	r1	r2	r3	r4	r5	r6	r7
1-3 months	4.88199	4.91714	4.43099	5.16021	4.14691	4.78535	9.02597		1-3 months	4.70335	4.60377	4.0532	4.38413	3.70176	5.04307	9.44769
3-6 months	5.94508	5.82793	6.66844	5.415	6.03294	5.907	7.4416		3-6 months	7.7901	7.96875	9.05526	8.29382	8.21475	7.50017	9.24562
6-9 months	3.28883	4.00927	3.58169	3.03111	3.46162	3.32983	2.13788		6-9 months	3.66955	4.67699	4.35777	3.77205	4.12641	3.36204	2.53032
9-12 months	0.489078	1.09823	0.972298	0.937155	1.44966	0.412934	0.0907869		9-12 months	0.410005	0.928369	0.699938	0.820011	1.0953	0.33679	0.0849297
2041-2070	Area (Mn km2)								2041-2070	Area (Mn km2)
Season Length (months)	r1	r2	r3	r4	r5	r6	r7		Season Length (months)	r1	r2	r3	r4	r5	r6	r7
1-3 months	4.84392	4.85271	4.89663	5.11921	4.1147	5.29493	8.77119		1-3 months	5.06942	4.20841	4.44856	4.30213	4.24356	5.21878	9.40377
3-6 months	6.16765	6.11494	6.44587	5.33885	6.50151	5.3535	7.98046		3-6 months	7.74324	8.37289	8.67747	8.39632	8.11811	7.15459	9.27784
6-9 months	3.34447	4.12641	3.64905	3.42647	3.38547	3.13947	1.94752		6-9 months	3.54655	4.91128	4.29627	3.83062	4.19963	3.34154	2.58011
9-12 months	0.535936	1.39402	1.48773	1.08651	1.4233	0.556436	0.14643		9-12 months	0.430506	1.12752	1.05723	0.855154	1.01916	0.407077	0.0878583
2071-2100	Area (Mn km2)								2071-2100	Area (Mn km2)
Season Length (months)	r1	r2	r3	r4	r5	r6	r7		Season Length (months)	r1	r2	r3	r4	r5	r6	r7
1-3 months	5.43257	5.00792	4.85564	5.90408	4.33141	5.38864	8.60718		1-3 months	5.47064	4.55985	4.80292	4.49249	4.08834	5.42671	8.34361
3-6 months	5.36521	6.14422	6.48394	5.44428	6.31994	5.19535	7.98339		3-6 months	7.16631	8.21475	8.25868	8.50761	8.27918	6.67723	9.83427
6-9 months	3.16583	4.36949	3.69591	3.45283	3.2654	2.74411	1.99145		6-9 months	3.61098	4.94935	4.4222	3.76326	4.03855	3.33569	3.18926
9-12 months	0.617937	1.18902	1.65174	1.04844	1.80109	0.471506	0.158145		9-12 months	0.509578	0.96937	1.29445	0.817082	1.43795	0.459792	0.169859
MARA (TEMPERATURE)									Parham & Michael (2010) (TEMPERATURE)
1971-2005	Area (Mn km2)								1971-2005	Area (Mn km2)
Season Length (months)	r1	r2	r3	r4	r5	r6	r7		Season Length (months)	r1	r2	r3	r4	r5	r6	r7
1-3 months	4.94611	4.97571	4.6067	5.31836	3.38547	4.93178	8.17082		1-3 months	5.82352	6.15594	5.81036	5.77522	4.30213	5.68736	8.83562
3-6 months	7.45614	7.77546	8.18253	7.35667	8.68626	7.57924	9.83134		3-6 months	5.99396	6.15301	6.59523	5.33007	7.47674	6.31115	8.78583
6-9 months	3.7563	4.48663	4.28748	3.17754	4.30213	3.09261	2.60353		6-9 months	3.20891	3.77205	3.39133	2.02367	3.85112	2.91397	2.43953
9-12 months	0.365722	0.837582	0.56815	0.623794	0.717509	0.257718	0.0468578		9-12 months	0.347278	0.802439	0.533007	0.553507	0.691152	0.246003	0.0410005
2011-2040	Area (Mn km2)								2011-2040	Area (Mn km2)
Season Length (months)	r1	r2	r3	r4	r5	r6	r7		Season Length (months)	r1	r2	r3	r4	r5	r6	r7
1-3 months	4.88492	4.75313	4.24063	4.93178	3.72226	5.11921	9.54434		1-3 months	5.456	5.51164	4.93764	6.39023	4.04734	5.37107	9.75813
3-6 months	7.5031	7.75496	8.78583	7.6261	8.06539	7.35081	9.11383		3-6 months	6.54544	6.88809	7.80474	5.64343	7.61731	6.90566	8.72433
6-9 months	3.59926	4.50713	4.21427	3.46455	4.05027	3.32983	2.48053		6-9 months	3.41769	4.02684	3.86577	2.69139	3.77791	3.20097	2.36632
9-12 months	0.395362	0.913726	0.679438	0.799511	1.08359	0.319219	0.0644294		9-12 months	0.380719	0.890297	0.647223	0.75851	1.06601	0.301647	0.0410005
2041-2070	Area (Mn km2)								2041-2070	Area (Mn km2)
Season Length (months)	r1	r2	r3	r4	r5	r6	r7		Season Length (months)	r1	r2	r3	r4	r5	r6	r7
1-3 months	5.15142	4.26698	4.53056	4.46613	4.30213	5.25978	9.47698		1-3 months	5.34178	4.59792	4.73849	5.48821	4.45149	5.3945	9.60584
3-6 months	7.61731	8.27625	8.54275	8.09468	8.02732	7.08723	9.21633		3-6 months	7.29809	7.85453	8.20889	6.78559	7.81939	6.88809	9.03476
6-9 months	3.5114	4.80585	4.2582	3.70469	4.14691	3.31519	2.52739		6-9 months	3.42647	4.53642	4.10005	3.31226	3.97998	3.28004	2.44832
9-12 months	0.415863	1.11287	1.0338	0.837582	1.01037	0.386576	0.0732152		9-12 months	0.404148	1.08944	1.00744	0.793653	0.995727	0.374862	0.0556436
2071-2100	Area (Mn km2)								2071-2100	Area (Mn km2)
Season Length (months)	r1	r2	r3	r4	r5	r6	r7		Season Length (months)	r1	r2	r3	r4	r5	r6	r7
1-3 months	5.53507	4.61549	4.86735	4.57449	4.1557	5.33007	8.44611		1-3 months	5.60536	4.73849	4.97864	5.03135	4.19377	5.39743	8.59547
3-6 months	7.15167	8.17082	8.20889	8.34947	8.20596	6.87052	9.76691		3-6 months	7.04331	8.04489	8.06246	7.73153	8.12689	6.78852	9.66734
6-9 months	3.58462	4.88199	4.36949	3.72226	3.99169	3.32397	3.23611		6-9 months	3.55533	4.7092	4.2992	3.60219	3.90677	3.31226	3.14533
9-12 months	0.503721	0.945941	1.28859	0.805368	1.43795	0.456863	0.169859		9-12 months	0.486149	0.928369	1.27395	0.790725	1.42916	0.430506	0.14643

## Sheet: FigureS8
Figure S8 - CHANGES
Kiszewski et al. (2004)											Ermert et al. (2011)
Area Change (Mn km2)	Between 1971-2005 and 2011-2040			Between 1971-2005 and 2041-2070			Between 1971-2005 and 2071-2100				Area Change (Mn km2)	Between 1971-2005 and 2011-2040			Between 1971-2005 and 2041-2070			Between 1971-2005 and 2071-2100
Difference in season length (average number of months)	Signal to Noise ratio >0.5 <1.0	Signal to Noise ratio >1.0 <2.0	Signal to Noise ratio >2.0	Signal to Noise ratio >0.5 <1.0	Signal to Noise ratio >1.0 <2.0	Signal to Noise ratio >2.0	Signal to Noise ratio >0.5 <1.0	Signal to Noise ratio >1.0 <2.0	Signal to Noise ratio >2.0		Difference in season length (average number of months)	Signal to Noise ratio >0.5 <1.0	Signal to Noise ratio >1.0 <2.0	Signal to Noise ratio >2.0	Signal to Noise ratio >0.5 <1.0	Signal to Noise ratio >1.0 <2.0	Signal to Noise ratio >2.0	Signal to Noise ratio >0.5 <1.0	Signal to Noise ratio >1.0 <2.0	Signal to Noise ratio >2.0
11.5	0	0	0	0	0	0	0.0117622	0.0058811	0.0058811		11.5	0	0	0	0	0	0	0.0058811	0.0029406	0.0029406
10.5	0	0	0	0	0	0	0.0235245	0.0117622	0.0117622		10.5	0	0	0	0	0	0	0.0176433	0.0088217	0.0088217
9.5	0	0	0	0.0058811	0.0029406	0.0029406	0.0352867	0.0176433	0.0176433		9.5	0	0	0	0.0058811	0.0029406	0.0029406	0.0058811	0.0029406	0.0029406
8.5	0	0	0	0.0352867	0.0176433	0.0117622	0.0940979	0.0470489	0.0470489		8.5	0	0	0	0.0117622	0.0058811	0.0029406	0.0352867	0.0176433	0.0176433
7.5	0	0	0	0.0705734	0.0352867	0.0294056	0.111741	0.0558706	0.0470489		7.5	0	0	0	0.0235245	0.0117622	0.0088217	0.0705734	0.0352867	0.0352867
6.5	0	0	0	0.0646923	0.0323461	0.0294056	0.164671	0.0823356	0.0705734		6.5	0	0	0	0.0588112	0.0294056	0.0205839	0.135266	0.0676328	0.0646923
5.5	0.0176433	0.0088217	0.0058811	0.123503	0.0617517	0.0470489	0.188196	0.0940979	0.0705734		5.5	0.0058811	0.0029406	0.0029406	0.05293	0.026465	0.0205839	0.15879	0.0793951	0.0617517
4.5	0.0352867	0.0176433	0.0029406	0.223482	0.111741	0.0558706	0.282294	0.141147	0.10586		4.5	0.0411678	0.0205839	0	0.258769	0.129385	0.0764545	0.276413	0.138206	0.10586
3.5	0.099979	0.0499895	0	0.358748	0.179374	0.10586	0.576349	0.288175	0.199958		3.5	0.0764545	0.0382273	0	0.352867	0.176433	0.0911573	0.382273	0.191136	0.114682
2.5	0.258769	0.129385	0.0294056	0.764545	0.382273	0.252888	0.693972	0.346986	0.20878		2.5	0.247007	0.123503	0.0147028	0.576349	0.288175	0.120563	0.488133	0.244066	0.0499895
1.5	0.993909	0.496954	0.073514	1.00567	0.502835	0.147028	1.49968	0.749842	0.0558706		1.5	0.699853	0.349926	0.0676328	0.541063	0.270531	0.0558706	0.970384	0.485192	0.0588112
0.5	1.28796	0.643982	0.0411678	1.91724	0.958622	0.0764545	1.82315	0.911573	0.0352867		0.5	0.564587	0.282294	0.0029406	1.0586	0.5293	0.0470489	1.63495	0.817475	0.0176433
-0.5	0.735139	0.36757	0.0029406	2.18777	1.09389	0.0470489	2.85234	1.42617	0.0382273		-0.5	0.541063	0.270531	0.0029406	2.25835	1.12917	0.0294056	3.68158	1.84079	0.0646923
-1.5	0.141147	0.0705734	0	1.28208	0.641042	0.0382273	4.55198	2.27599	0.238185		-1.5	0.0588112	0.0294056	0	0.294056	0.147028	0.0117622	2.31128	1.15564	0.20878
-2.5	0	0	0	0.0588112	0.0294056	0	1.52909	0.764545	0.255829		-2.5	0	0	0	0.0058811	0.0029406	0	0.05293	0.026465	0.0029406
-3.5	0	0	0	0.0058811	0.0029406	0	0.399916	0.199958	0.138206		-3.5	0	0	0	0	0	0	0	0	0
-4.5	0	0	0	0	0	0	0.0470489	0.0235245	0.0029406		-4.5	0	0	0	0	0	0	0	0	0
-5.5	0	0	0	0	0	0	0	0	0		-5.5	0	0	0	0	0	0	0	0	0
-6.5	0	0	0	0	0	0	0	0	0		-6.5	0	0	0	0	0	0	0	0	0
-7.5	0	0	0	0	0	0	0	0	0		-7.5	0	0	0	0	0	0	0	0	0
-8.5	0	0	0	0	0	0	0	0	0		-8.5	0	0	0	0	0	0	0	0	0
-9.5	0	0	0	0	0	0	0	0	0		-9.5	0	0	0	0	0	0	0	0	0
-10.5	0	0	0	0	0	0	0	0	0		-10.5	0	0	0	0	0	0	0	0	0
-11.5	0	0	0	0	0	0	0	0	0		-11.5	0	0	0	0	0	0	0	0	0
Martens et al. (1995)											Craig et al. (1999)
Area Change (Mn km2)	Between 1971-2005 and 2011-2040			Between 1971-2005 and 2041-2070			Between 1971-2005 and 2071-2100				Area Change (Mn km2)	Between 1971-2005 and 2011-2040			Between 1971-2005 and 2041-2070			Between 1971-2005 and 2071-2100
Difference in season length (average number of months)	Signal to Noise ratio >0.5 <1.0	Signal to Noise ratio >1.0 <2.0	Signal to Noise ratio >2.0	Signal to Noise ratio >0.5 <1.0	Signal to Noise ratio >1.0 <2.0	Signal to Noise ratio >2.0	Signal to Noise ratio >0.5 <1.0	Signal to Noise ratio >1.0 <2.0	Signal to Noise ratio >2.0		Difference in season length (average number of months)	Signal to Noise ratio >0.5 <1.0	Signal to Noise ratio >1.0 <2.0	Signal to Noise ratio >2.0	Signal to Noise ratio >0.5 <1.0	Signal to Noise ratio >1.0 <2.0	Signal to Noise ratio >2.0	Signal to Noise ratio >0.5 <1.0	Signal to Noise ratio >1.0 <2.0	Signal to Noise ratio >2.0
11.5	0	0	0	0	0	0	0	0	0		11.5	0	0	0	0	0	0	0	0	0
10.5	0	0	0	0	0	0	0.0117622	0.0058811	0.0058811		10.5	0	0	0	0	0	0	0	0	0
9.5	0	0	0	0	0	0	0.0058811	0.0029406	0.0029406		9.5	0	0	0	0	0	0	0	0	0
8.5	0	0	0	0.0117622	0.0058811	0.0058811	0.0294056	0.0147028	0.0147028		8.5	0	0	0	0	0	0	0.0117622	0.0058811	0.0058811
7.5	0	0	0	0.0058811	0.0029406	0.0029406	0.0352867	0.0176433	0.0176433		7.5	0	0	0	0	0	0	0	0	0
6.5	0	0	0	0.05293	0.026465	0.0205839	0.0764545	0.0382273	0.0382273		6.5	0	0	0	0.0176433	0.0088217	0.0088217	0.0294056	0.0147028	0.0147028
5.5	0	0	0	0.0588112	0.0294056	0.0205839	0.194077	0.0970384	0.073514		5.5	0	0	0	0.0235245	0.0117622	0.0088217	0.099979	0.0499895	0.0470489
4.5	0.0235245	0.0117622	0.0029406	0.141147	0.0705734	0.05293	0.258769	0.129385	0.099979		4.5	0.0176433	0.0088217	0	0.0705734	0.0352867	0.0323461	0.217601	0.108801	0.0940979
3.5	0.0764545	0.0382273	0	0.399916	0.199958	0.0940979	0.382273	0.191136	0.0793951		3.5	0.0058811	0.0029406	0	0.247007	0.123503	0.0588112	0.294056	0.147028	0.0558706
2.5	0.235245	0.117622	0.0117622	0.552825	0.276413	0.0882167	0.435203	0.217601	0.0235245		2.5	0.15879	0.0793951	0.0088217	0.382273	0.191136	0.0147028	0.394035	0.197017	0.0117622
1.5	0.511657	0.255829	0.05293	0.505776	0.252888	0.0294056	0.870405	0.435203	0.0323461		1.5	0.37051	0.185255	0.0147028	0.294056	0.147028	0	0.940979	0.470489	0.0323461
0.5	0.42344	0.21172	0.0058811	0.841	0.4205	0.026465	1.44087	0.720437	0.0205839		0.5	0.205839	0.102919	0	0.629279	0.31464	0.0058811	1.76433	0.882167	0.0441084
-0.5	0.499895	0.249947	0	2.0231	1.01155	0.0499895	3.90506	1.95253	0.10586		-0.5	0.646923	0.323461	0	2.39361	1.19681	0.0499895	3.74039	1.8702	0.0852762
-1.5	0.0470489	0.0235245	0	0.141147	0.0705734	0.0029406	1.09389	0.546944	0.0793951		-1.5	0.0294056	0.0147028	0	0.0882167	0.0441084	0.0029406	0.770426	0.385213	0.138206
-2.5	0	0	0	0	0	0	0.0058811	0.0029406	0		-2.5	0	0	0	0.0058811	0.0029406	0	0.0058811	0.0029406	0
-3.5	0	0	0	0	0	0	0	0	0		-3.5	0	0	0	0	0	0	0	0	0
-4.5	0	0	0	0	0	0	0	0	0		-4.5	0	0	0	0	0	0	0	0	0
-5.5	0	0	0	0	0	0	0	0	0		-5.5	0	0	0	0	0	0	0	0	0
-6.5	0	0	0	0	0	0	0	0	0		-6.5	0	0	0	0	0	0	0	0	0
-7.5	0	0	0	0	0	0	0	0	0		-7.5	0	0	0	0	0	0	0	0	0
-8.5	0	0	0	0	0	0	0	0	0		-8.5	0	0	0	0	0	0	0	0	0
-9.5	0	0	0	0	0	0	0	0	0		-9.5	0	0	0	0	0	0	0	0	0
-10.5	0	0	0	0	0	0	0	0	0		-10.5	0	0	0	0	0	0	0	0	0
-11.5	0	0	0	0	0	0	0	0	0		-11.5	0	0	0	0	0	0	0	0	0
Garnham (1948)											Parham & Michael (2010)
Area Change (Mn km2)	Between 1971-2005 and 2011-2040			Between 1971-2005 and 2041-2070			Between 1971-2005 and 2071-2100				Area Change (Mn km2)	Between 1971-2005 and 2011-2040			Between 1971-2005 and 2041-2070			Between 1971-2005 and 2071-2100
Difference in season length (average number of months)	Signal to Noise ratio >0.5 <1.0	Signal to Noise ratio >1.0 <2.0	Signal to Noise ratio >2.0	Signal to Noise ratio >0.5 <1.0	Signal to Noise ratio >1.0 <2.0	Signal to Noise ratio >2.0	Signal to Noise ratio >0.5 <1.0	Signal to Noise ratio >1.0 <2.0	Signal to Noise ratio >2.0		Difference in season length (average number of months)	Signal to Noise ratio >0.5 <1.0	Signal to Noise ratio >1.0 <2.0	Signal to Noise ratio >2.0	Signal to Noise ratio >0.5 <1.0	Signal to Noise ratio >1.0 <2.0	Signal to Noise ratio >2.0	Signal to Noise ratio >0.5 <1.0	Signal to Noise ratio >1.0 <2.0	Signal to Noise ratio >2.0
11.5	0	0	0	0	0	0	0	0	0		11.5	0	0	0	0	0	0	0	0	0
10.5	0	0	0	0	0	0	0	0	0		10.5	0	0	0	0	0	0	0	0	0
9.5	0	0	0	0	0	0	0	0	0		9.5	0	0	0	0	0	0	0	0	0
8.5	0	0	0	0	0	0	0	0	0		8.5	0	0	0	0	0	0	0	0	0
7.5	0	0	0	0	0	0	0	0	0		7.5	0	0	0	0	0	0	0	0	0
6.5	0	0	0	0	0	0	0.0117622	0.0058811	0.0058811		6.5	0	0	0	0	0	0	0.0058811	0.0029406	0.0029406
5.5	0	0	0	0.0058811	0.0029406	0.0029406	0.0176433	0.0088217	0.0088217		5.5	0	0	0	0.0058811	0.0029406	0.0029406	0.0235245	0.0117622	0.0088217
4.5	0	0	0	0.0235245	0.0117622	0	0.0823356	0.0411678	0.0352867		4.5	0	0	0	0.0235245	0.0117622	0	0.0882167	0.0441084	0.0382273
3.5	0.0117622	0.0058811	0	0.0940979	0.0470489	0.0294056	0.176433	0.0882167	0.0558706		3.5	0.0117622	0.0058811	0	0.099979	0.0499895	0.0323461	0.164671	0.0823356	0.0558706
2.5	0.0352867	0.0176433	0.0029406	0.117622	0.0588112	0.0235245	0.282294	0.141147	0.0646923		2.5	0.0352867	0.0176433	0.0029406	0.117622	0.0588112	0.0205839	0.26465	0.132325	0.0646923
1.5	0.147028	0.073514	0	0.305818	0.152909	0.0029406	0.823356	0.411678	0.0205839		1.5	0.129385	0.0646923	0	0.288175	0.144087	0.0029406	0.952741	0.47637	0.0294056
0.5	0.141147	0.0705734	0	0.329342	0.164671	0.0147028	1.24092	0.620458	0.026465		0.5	0.164671	0.0823356	0.0029406	0.37051	0.185255	0.0088217	1.24092	0.620458	0.0176433
-0.5	0.705734	0.352867	0	1.32325	0.661626	0.0117622	1.81726	0.908632	0.0323461		-0.5	0.611636	0.305818	0.0029406	1.29385	0.646923	0.0147028	1.66436	0.832178	0.026465
-1.5	0.05293	0.026465	0	0.0940979	0.0470489	0.0058811	0.199958	0.099979	0.0117622		-1.5	0.05293	0.026465	0	0.0705734	0.0352867	0	0.205839	0.102919	0.0117622
-2.5	0	0	0	0	0	0	0	0	0		-2.5	0	0	0	0	0	0	0	0	0
-3.5	0	0	0	0	0	0	0	0	0		-3.5	0	0	0	0	0	0	0	0	0
-4.5	0	0	0	0	0	0	0	0	0		-4.5	0	0	0	0	0	0	0	0	0
-5.5	0	0	0	0	0	0	0	0	0		-5.5	0	0	0	0	0	0	0	0	0
-6.5	0	0	0	0	0	0	0	0	0		-6.5	0	0	0	0	0	0	0	0	0
-7.5	0	0	0	0	0	0	0	0	0		-7.5	0	0	0	0	0	0	0	0	0
-8.5	0	0	0	0	0	0	0	0	0		-8.5	0	0	0	0	0	0	0	0	0
-9.5	0	0	0	0	0	0	0	0	0		-9.5	0	0	0	0	0	0	0	0	0
-10.5	0	0	0	0	0	0	0	0	0		-10.5	0	0	0	0	0	0	0	0	0
-11.5	0	0	0	0	0	0	0	0	0		-11.5	0	0	0	0	0	0	0	0	0
Lindsey et al. (1998)											Mordecai et al. (2012) (TEMPERATURE)
Area Change (Mn km2)	Between 1971-2005 and 2011-2040			Between 1971-2005 and 2041-2070			Between 1971-2005 and 2071-2100				Area Change (Mn km2)	Between 1971-2005 and 2011-2040			Between 1971-2005 and 2041-2070			Between 1971-2005 and 2071-2100
Difference in season length (average number of months)	Signal to Noise ratio >0.5 <1.0	Signal to Noise ratio >1.0 <2.0	Signal to Noise ratio >2.0	Signal to Noise ratio >0.5 <1.0	Signal to Noise ratio >1.0 <2.0	Signal to Noise ratio >2.0	Signal to Noise ratio >0.5 <1.0	Signal to Noise ratio >1.0 <2.0	Signal to Noise ratio >2.0		Difference in season length (average number of months)	Signal to Noise ratio >0.5 <1.0	Signal to Noise ratio >1.0 <2.0	Signal to Noise ratio >2.0	Signal to Noise ratio >0.5 <1.0	Signal to Noise ratio >1.0 <2.0	Signal to Noise ratio >2.0	Signal to Noise ratio >0.5 <1.0	Signal to Noise ratio >1.0 <2.0	Signal to Noise ratio >2.0
11.5	0	0	0	0	0	0	0	0	0		11.5	0	0	0	0	0	0	0	0	0
10.5	0	0	0	0	0	0	0	0	0		10.5	0	0	0	0	0	0	0	0	0
9.5	0	0	0	0	0	0	0	0	0		9.5	0	0	0	0	0	0	0	0	0
8.5	0	0	0	0	0	0	0	0	0		8.5	0	0	0	0	0	0	0.0117622	0.0058811	0.0058811
7.5	0	0	0	0	0	0	0.0058811	0.0029406	0.0029406		7.5	0	0	0	0	0	0	0	0	0
6.5	0	0	0	0	0	0	0	0	0		6.5	0	0	0	0.0176433	0.0088217	0.0088217	0.0294056	0.0147028	0.0147028
5.5	0	0	0	0.0176433	0.0088217	0.0029406	0.0646923	0.0323461	0.026465		5.5	0	0	0	0.0235245	0.0117622	0.0088217	0.099979	0.0499895	0.0470489
4.5	0	0	0	0.0411678	0.0205839	0.0176433	0.129385	0.0646923	0.05293		4.5	0.0176433	0.0088217	0	0.0705734	0.0352867	0.0323461	0.217601	0.108801	0.0940979
3.5	0.0117622	0.0058811	0	0.223482	0.111741	0.026465	0.411678	0.205839	0.0823356		3.5	0.0058811	0.0029406	0	0.247007	0.123503	0.0588112	0.294056	0.147028	0.0558706
2.5	0.0882167	0.0441084	0	0.605755	0.302878	0.0499895	1.0586	0.5293	0.108801		2.5	0.15879	0.0793951	0.0088217	0.382273	0.191136	0.0147028	0.394035	0.197017	0.0117622
1.5	0.358748	0.179374	0.0058811	1.56438	0.782188	0.05293	2.37597	1.18799	0.138206		1.5	0.37051	0.185255	0.0147028	0.294056	0.147028	0	0.940979	0.470489	0.0323461
0.5	1.01155	0.505776	0.0058811	1.8702	0.935098	0.0352867	1.67024	0.835118	0.0411678		0.5	0.205839	0.102919	0	0.629279	0.31464	0.0058811	1.76433	0.882167	0.0441084
-0.5	0.429322	0.214661	0.0029406	0.505776	0.252888	0	0.752783	0.376391	0.0029406		-0.5	0.646923	0.323461	0	2.39361	1.19681	0.0499895	3.74039	1.8702	0.0852762
-1.5	0.0117622	0.0058811	0	0.247007	0.123503	0.026465	1.60554	0.802772	0.135266		-1.5	0.0294056	0.0147028	0	0.0882167	0.0441084	0.0029406	0.770426	0.385213	0.138206
-2.5	0	0	0	0	0	0	0.0235245	0.0117622	0		-2.5	0	0	0	0.0058811	0.0029406	0	0.0058811	0.0029406	0
-3.5	0	0	0	0	0	0	0	0	0		-3.5	0	0	0	0	0	0	0	0	0
-4.5	0	0	0	0	0	0	0	0	0		-4.5	0	0	0	0	0	0	0	0	0
-5.5	0	0	0	0	0	0	0	0	0		-5.5	0	0	0	0	0	0	0	0	0
-6.5	0	0	0	0	0	0	0	0	0		-6.5	0	0	0	0	0	0	0	0	0
-7.5	0	0	0	0	0	0	0	0	0		-7.5	0	0	0	0	0	0	0	0	0
-8.5	0	0	0	0	0	0	0	0	0		-8.5	0	0	0	0	0	0	0	0	0
-9.5	0	0	0	0	0	0	0	0	0		-9.5	0	0	0	0	0	0	0	0	0
-10.5	0	0	0	0	0	0	0	0	0		-10.5	0	0	0	0	0	0	0	0	0
-11.5	0	0	0	0	0	0	0	0	0		-11.5	0	0	0	0	0	0	0	0	0
MARA (TEMPERATURE)											Parham & Michael (2010) (TEMPERATURE)
Area Change (Mn km2)	Between 1971-2005 and 2011-2040			Between 1971-2005 and 2041-2070			Between 1971-2005 and 2071-2100				Area Change (Mn km2)	Between 1971-2005 and 2011-2040			Between 1971-2005 and 2041-2070			Between 1971-2005 and 2071-2100
Difference in season length (average number of months)	Signal to Noise ratio >0.5 <1.0	Signal to Noise ratio >1.0 <2.0	Signal to Noise ratio >2.0	Signal to Noise ratio >0.5 <1.0	Signal to Noise ratio >1.0 <2.0	Signal to Noise ratio >2.0	Signal to Noise ratio >0.5 <1.0	Signal to Noise ratio >1.0 <2.0	Signal to Noise ratio >2.0		Difference in season length (average number of months)	Signal to Noise ratio >0.5 <1.0	Signal to Noise ratio >1.0 <2.0	Signal to Noise ratio >2.0	Signal to Noise ratio >0.5 <1.0	Signal to Noise ratio >1.0 <2.0	Signal to Noise ratio >2.0	Signal to Noise ratio >0.5 <1.0	Signal to Noise ratio >1.0 <2.0	Signal to Noise ratio >2.0
11.5	0	0	0	0	0	0	0	0	0		11.5	0	0	0	0	0	0	0	0	0
10.5	0	0	0	0	0	0	0	0	0		10.5	0	0	0	0	0	0	0.0117622	0.0058811	0.0058811
9.5	0	0	0	0	0	0	0.0117622	0.0058811	0.0058811		9.5	0	0	0	0	0	0	0	0	0
8.5	0	0	0	0	0	0	0.0058811	0.0029406	0.0029406		8.5	0	0	0	0.0058811	0.0029406	0.0029406	0.0117622	0.0058811	0.0058811
7.5	0	0	0	0	0	0	0.0411678	0.0205839	0.0205839		7.5	0	0	0	0.0058811	0.0029406	0.0029406	0.0764545	0.0382273	0.0352867
6.5	0	0	0	0.0235245	0.0117622	0.0088217	0.05293	0.026465	0.0205839		6.5	0	0	0	0.0117622	0.0058811	0	0.135266	0.0676328	0.05293
5.5	0	0	0	0.0823356	0.0411678	0.026465	0.26465	0.132325	0.120563		5.5	0	0	0	0.217601	0.108801	0.0646923	0.535182	0.267591	0.244066
4.5	0.0117622	0.0058811	0	0.282294	0.141147	0.0911573	0.464608	0.232304	0.176433		4.5	0.0176433	0.0088217	0.0029406	0.735139	0.36757	0.267591	1.51733	0.758664	0.608695
3.5	0.0823356	0.0411678	0.0058811	0.511657	0.255829	0.0793951	0.552825	0.276413	0.111741		3.5	0.229363	0.114682	0.0088217	1.78786	0.89393	0.346986	1.79374	0.89687	0.388154
2.5	0.464608	0.232304	0.0176433	0.776307	0.388154	0.0558706	0.841	0.4205	0.0558706		2.5	1.61731	0.808654	0.0176433	1.9937	0.996849	0.108801	1.90548	0.952741	0.120563
1.5	0.523419	0.26171	0.0117622	0.629279	0.31464	0.0235245	1.05272	0.52636	0.0411678		1.5	1.60554	0.802772	0.0029406	1.43499	0.717496	0.0646923	1.42911	0.714556	0.0911573
0.5	0.341105	0.170552	0.0029406	0.617517	0.308759	0.0088217	1.78786	0.89393	0.0441084		0.5	0.611636	0.305818	0.0147028	0.641042	0.320521	0.0117622	1.65847	0.829237	0.0441084
-0.5	0.58223	0.291115	0	1.86431	0.932157	0.0294056	2.80529	1.40265	0.0676328		-0.5	0.494014	0.247007	0	0.99979	0.499895	0.0147028	1.25856	0.629279	0.0323461
-1.5	0.0235245	0.0117622	0	0.05293	0.026465	0.0029406	0.47637	0.238185	0.0676328		-1.5	0.0176433	0.0088217	0	0.0470489	0.0235245	0.0029406	0.252888	0.126444	0.0352867
-2.5	0	0	0	0.0058811	0.0029406	0	0.0058811	0.0029406	0		-2.5	0	0	0	0	0	0	0	0	0
-3.5	0	0	0	0	0	0	0	0	0		-3.5	0	0	0	0	0	0	0	0	0
-4.5	0	0	0	0	0	0	0	0	0		-4.5	0	0	0	0	0	0	0	0	0
-5.5	0	0	0	0	0	0	0	0	0		-5.5	0	0	0	0	0	0	0	0	0
-6.5	0	0	0	0	0	0	0	0	0		-6.5	0	0	0	0	0	0	0	0	0
-7.5	0	0	0	0	0	0	0	0	0		-7.5	0	0	0	0	0	0	0	0	0
-8.5	0	0	0	0	0	0	0	0	0		-8.5	0	0	0	0	0	0	0	0	0
-9.5	0	0	0	0	0	0	0	0	0		-9.5	0	0	0	0	0	0	0	0	0
-10.5	0	0	0	0	0	0	0	0	0		-10.5	0	0	0	0	0	0	0	0	0
-11.5	0	0	0	0	0	0	0	0	0		-11.5	0	0	0	0	0	0	0	0	0

## Sheet: FigureS12
Figure S12 - UN POPULATION VARIANTS
LIS-MAL
TOTAL POPULATION (Mn)
Time Period: 2011-2040										Time Period: 2041-2070										Time Period: 2071-2100
Variant	Season length (average number of months )	r1	r2	r3	r4	r5	r6	r7		Variant	Season length (average number of months )	r1	r2	r3	r4	r5	r6	r7		Variant	Season length (average number of months )	r1	r2	r3	r4	r5	r6	r7
Low	1-3 months	242.155	276.15	288.03	261.476	225.521	271.418	345.199		Low	1-3 months	443.245	458.516	466.765	482.137	363.994	441.81	444.361		Low	1-3 months	583.639	586.341	510.356	647.614	436.325	628.505	518.646
	3-6 months	227.108	240.569	254.802	217.744	220.034	196.866	266.858			3-6 months	351.089	373.718	437.65	337.039	399.373	339.46	551.779			3-6 months	513.727	529.672	612.113	462.281	558.039	508.046	689.921
	6-9 months	222.365	222.267	195.785	197.638	216.769	212.353	181.949			6-9 months	359.735	415.282	289.258	342.875	326.828	333.986	370.226			6-9 months	378.134	487.107	433.68	434.162	456.841	334.752	547.237
	9-12 months	304.135	377.199	392.031	314.473	349.612	298.087	381.341			9-12 months	563.393	701.37	753.295	559.701	676.906	524.245	675.902			9-12 months	746.395	933.204	998.998	717.239	881.803	634.139	922.359
Medium	1-3 months	247.33	282.067	294.132	267.058	230.453	277.25	352.548		Medium	1-3 months	501.886	518.676	527.419	544.779	412.319	500.162	502.236		Medium	1-3 months	765.957	767.677	668.06	849.308	573.721	824.065	679.033
	3-6 months	231.963	245.72	260.258	222.397	224.791	201.064	272.489			3-6 months	397.237	422.815	494.709	381.338	451.641	383.503	623.192			3-6 months	674.247	693.684	801.513	606.233	731.342	668.925	899.734
	6-9 months	227.093	227.025	199.968	201.829	221.384	216.886	185.813			6-9 months	407.033	469.967	326.187	387.708	368.688	378.133	417.818			6-9 months	493.76	640.736	566.119	568.903	596.748	436.869	715.894
	9-12 months	310.355	384.877	400.023	320.867	356.81	304.185	389.14			9-12 months	634.46	789.63	849.399	630.265	763.938	590.404	761.175			9-12 months	972.131	1212.5	1300.96	934.586	1150.53	825.228	1201.23
High	1-3 months	252.506	287.984	300.235	272.641	235.386	283.081	359.898		High	1-3 months	564.511	582.875	592.093	611.571	463.933	562.456	563.946		High	1-3 months	986.907	987.09	858.814	1093.47	740.52	1060.86	873.064
	3-6 months	236.819	250.873	265.714	227.05	229.548	205.261	278.12			3-6 months	446.466	475.19	555.544	428.607	507.376	430.423	699.362			3-6 months	868.792	891.918	1030.56	780.465	940.884	864.346	1152.39
	6-9 months	231.821	231.784	204.151	206.02	225.999	221.42	189.677			6-9 months	457.583	528.39	365.488	435.604	413.26	425.336	468.473			6-9 months	632.862	827.087	725.645	731.985	765.386	559.744	919.675
	9-12 months	316.575	392.555	408.015	327.261	364.008	310.284	396.94			9-12 months	709.995	883.425	951.726	705.249	856.682	660.74	851.805			9-12 months	1243.77	1547.6	1664.07	1195.98	1474.44	1055.01	1536.46
POPULATION <5 (Mn)										POPULATION <5 (Mn)										POPULATION <5 (Mn)
Time Period: 2011-2040										Time Period: 2041-2070										Time Period: 2071-2100
Variant	Season length (average number of months )	r1	r2	r3	r4	r5	r6	r7		Variant	Season length (average number of months )	r1	r2	r3	r4	r5	r6	r7		Variant	Season length (average number of months )	r1	r2	r3	r4	r5	r6	r7
Low	1-3 months	34.8759	39.6213	41.5904	36.6256	29.5323	37.7947	47.9947		Low	1-3 months	41.7679	44.6602	45.7854	46.7179	34.1126	41.9689	42.3696		Low	1-3 months	37.9363	38.8841	33.6621	42.4902	28.0993	40.9182	33.4046
	3-6 months	30.9986	32.7165	35.3096	29.76	29.4637	27.3344	36.5303			3-6 months	33.0172	35.1306	42.3547	32.0456	37.1587	32.7356	52.8849			3-6 months	33.0466	35.2991	41.0608	29.3115	35.9382	31.5281	46.696
	6-9 months	27.6295	27.8825	25.1512	24.5818	28.0737	25.8455	24.8405			6-9 months	31.3921	36.812	27.7443	29.554	31.182	28.4692	35.9048			6-9 months	23.7415	29.6288	28.3496	26.4626	29.6041	20.8567	34.7792
	9-12 months	42.714	53.2392	54.8521	44.8766	48.1039	41.7039	54.0638			9-12 months	53.0241	67.0692	69.6185	53.8597	61.6792	49.2872	64.6818			9-12 months	46.4699	59.8472	62.9182	45.2578	54.9805	39.5772	59.1069
Medium	1-3 months	38.3994	43.6364	45.7184	40.3466	32.7559	41.6868	52.868		Medium	1-3 months	55.7755	59.2303	60.4023	61.7497	45.6084	55.9688	56.1527		Medium	1-3 months	64.62	65.5429	56.6587	71.8614	47.8576	69.4324	56.3833
	3-6 months	34.2217	36.1411	38.9744	32.8616	32.5983	30.1562	40.2468			3-6 months	43.888	46.7608	56.1529	42.6102	49.3733	43.3108	69.7848			3-6 months	56.0059	59.4093	69.1282	49.5926	60.7033	54.0551	77.5637
	6-9 months	30.5851	30.932	27.8644	27.2124	31.0445	28.6388	27.4032			6-9 months	41.9358	49.1937	36.4822	39.4237	41.0063	38.1441	47.3529			6-9 months	39.6618	50.6313	47.4802	44.6915	49.6176	34.8267	58.7533
	9-12 months	46.7197	58.1825	59.9785	49.0324	52.7147	45.6231	59.1455			9-12 months	69.5139	87.7855	91.7194	70.5829	81.6224	64.6122	84.7321			9-12 months	77.8585	99.5032	105.039	76.0192	92.4546	66.1246	98.7897
High	1-3 months	41.923	47.6516	49.8464	44.0675	35.9794	45.5789	57.7413		High	1-3 months	71.718	75.7685	76.9694	78.7901	58.7016	71.8863	71.7809		High	1-3 months	101.367	102.081	88.1817	112.175	75.1334	108.626	87.8796
	3-6 months	37.4449	39.5656	42.6391	35.9632	35.7329	32.978	43.9632			3-6 months	56.2356	59.9847	71.8172	54.6176	63.2467	55.2965	88.9542			3-6 months	87.6212	92.4178	107.612	77.4707	94.6881	85.2784	119.503
	6-9 months	33.5408	33.9816	30.5774	29.8431	34.0154	31.4321	29.966			6-9 months	53.9703	63.3122	46.3588	50.6808	52.1161	49.1959	60.3028			6-9 months	61.3206	79.6793	73.5557	69.7758	76.926	53.8366	91.655
	9-12 months	50.7255	63.1258	65.1048	53.1882	57.3256	49.5422	64.2273			9-12 months	88.0887	111.115	116.711	89.411	104.223	81.8811	107.318			9-12 months	120.599	153.208	162.293	117.897	143.634	102.204	152.724

## Sheet: FigureS13
Figure S13 - POPULATION-MONTHS BY COUNTRY
Population-Months (Mn)	1971-2005		2011-2040		2041-2070		2071-2100
Region	LIS-MAL	Tanser	LIS-MAL	Tanser	LIS-MAL	Tanser	LIS-MAL	Tanser
Algeria	24.7128	7.86785	28.0463	5.00309	17.4418	16.3203	3.96936	19.7422
Angola	213.679	166.69	340.268	292.361	749.562	616.472	1269.64	1038.57
Benin	83.8599	73.7757	100.157	93.2984	188.33	196.033	293.67	286.761
Botswana	2.60536	9.69197	3.0704	10.6005	4.02363	8.32333	3.82078	8.33699
Burkina Faso	47.367	82.8768	19.6817	92.5272	35.0681	186.629	49.5778	279.656
Burundi	78.4604	62.1444	108.335	84.6282	239.261	195.492	396.499	318.423
Cameroon	162.715	173.852	235.112	225.877	436.138	426.003	661.119	643.358
Central African Republic	37.6551	35.1613	45.6366	44.4465	78.2789	77.3046	108.428	106.278
Chad	82.6263	63.9082	84.7798	72.1944	167.318	153.391	233.754	224.234
Congo	51.7064	46.808	74.923	69.3909	146.435	135.241	230.137	217.1
Côte d'Ivoire	193.539	177.501	241.486	223.768	458.577	452.344	751.804	734.667
Democratic Republic of the Congo	678.523	639.369	883.752	887.488	1872.59	1849.59	2871.81	2853
Djibouti	0.984282	1.87667	0.232943	0.916602	0.193341	0.970416	0.129796	0.214022
Egypt	180.576	0.000119	417.658		640.209	0	560.225	0
Equatorial Guinea	10.0731	11.4945	14.0814	16.3683	26.551	30.9495	37.2629	43.8834
Eritrea	23.3052	15.6031	18.4033	18.3739	26.5506	24.4892	29.9154	28.1446
Ethiopia	409.855	371.327	541.376	517.953	1058.84	1026.75	1259.08	1198.81
Gabon	10.2065	21.3903	24.1313	27.6201	37.6336	43.1087	47.7216	55.0747
Gambia	11.5463	6.05547	2.6478	3.2509	4.95134	5.67527	5.54025	7.74178
Ghana	148.718	209.605	195.399	238.56	320.643	443.999	492.084	575.828
Guinea	72.6007	79.0917	92.808	94.0863	170.926	177.781	245.903	251.811
Guinea-Bissau	8.14163	8.70384	6.9222	8.74126	11.2647	14.3461	13.4155	18.1089
Kenya	79.0705	105.199	120.898	143.88	263.801	471.249	359.702	541.581
Lesotho	2.33352	7.38801	4.75791	10.143	9.24516	18.0328	13.2477	26.1243
Liberia	45.0835	40.2322	61.595	49.7956	113.95	93.1651	170.894	143.01
Libya	0	0.775216		0.123257	0	0	0	0
Madagascar	95.9372	131.862	141.475	179.146	245.646	327.771	347.258	457.594
Malawi	84.7052	91.5378	125.451	117.51	233.92	211.233	312.139	282.585
Mali	86.7418	67.1821	75.0114	61.2503	138.691	122.663	156.585	143.836
Mauritania	8.21909	4.30507	6.01168		9.27955	0	9.18513	0
Morocco	34.5867	15.2048	30.16	3.88501	22.8197	11.3672	0	11.9591
Mozambique	140.621	150.88	202.617	198.995	385.921	364.399	565.054	525.103
Namibia	11.6983	9.23166	12.8406	10.3435	19.9985	15.2844	21.2187	16.4472
Niger	65.0592	67.7097	48.6928	64.0709	125.348	161.05	224.258	316.854
Nigeria	1250.48	1165.69	1416.43	1489.21	2756.99	2955.79	4498.47	4674.87
Rwanda	48.6705	60.8407	51.8588	83.2909	108.659	138.785	141.432	172.072
Senegal	30.1697	25.1168	23.139	8.09679	38.9696	14.1794	39.0382	18.7548
Sierra Leone	74.4099	58.1908	82.8695	62.7436	126.118	97.0494	145.899	118.533
Somalia	30.6138	19.2845	72.3425	23.2367	157.639	54.1256	253.464	85.5871
South Africa	88.637	223.684	103.454	270.941	142.295	315.018	153.156	378.056
South Sudan	98.6152	77.7082	118.034	91.5628	201.254	165.054	239.202	214.049
Sudan	169.395	110.707	214.382	107.551	365.564	164.138	298.212	232.582
Swaziland	2.56023	6.00565	4.99886	10.1234	6.55467	15.0708	6.75845	16.5693
Togo	59.9548	51.9695	58.3698	62.8177	100.467	122.131	149.971	170.724
Tunisia	9.53002	1.06414	9.91731	0.764323	3.44307	2.14237	0	1.33532
Uganda	148.494	172.797	189.701	218.591	450.561	527.4	749.256	826.657
United Republic of Tanzania	178.023	241.02	265.644	352.215	627.241	839.707	1071.69	1370.4
Western Sahara	0	0			0	0	0	0
Zambia	95.39	81.6128	113.412	107.88	239.637	228.59	373.478	335.866
Zimbabwe	43.7049	77.9101	45.2561	91.3946	83.1829	141.059	64.0355	127.192
